# Supplementary material for: A suppression-modification gene drive for malaria control targeting the ultra-conserved RNA gene mir-184
Source: Nat Commun. 2025 Apr 25;16:3923. doi: 10.1038/s41467-025-58954-5 (PMC12032250; doi:10.1038/s41467-025-58954-5)
Supplement: Supplementary file 3 — Supplementary Data 1 [file 41467_2025_58954_MOESM3_ESM.xlsx]

## Sheet: Carcass (C)
gene_name	gene_id	miR_homo_C1	miR_homo_C2	miR_homo_C3	miR_homo_C4	wt_C1	wt_C2	wt_C3	wt_C4	mC	wC	log2FoldChange	perturbation score	magnitude shift	pvalue	padj	gene_chr	gene_start	gene_end	gene_strand	gene_length	gene_biotype
AgaP_AGAP008035	1277915	25.852	42.5005	32.0312	18.8937	670.158	729.46	718.678	675.988	29.8193	698.571	-4.53734	4.53734	447.229	1.76446e-70	2.17681e-66	NT_078268.4	4769859	4787802	+	2916	protein_coding
GFP	GFP	10286.1	7606.7	6217.25	5801.49	0	0	0	0	7477.89	0	15.3718	15.3718	55918.8	9.64332e-49	5.94848e-45	miR_GFP	1	1248	-	1248	protein_coding
-	novel.910	2476.82	1373.3	1852.47	2219.46	337.993	292.468	205.463	250.01	1980.51	271.483	2.86824	2.86824	2920.78	1.23158e-33	5.06466e-30	NT_078267.5	25683798	25686165	-	1607	-
AgaP_AGAP010613	3291128	512.068	708.341	633.15	493.46	4086.22	2450.06	2697.47	2903	586.755	3034.19	-2.36974	2.36974	5989.92	1.31831e-27	4.06601e-24	NT_078267.5	7175597	7176434	-	743	protein_coding
AgaP_AGAP008284	1277698	2594.15	3672.75	3275.72	2681.8	646.849	803.004	816.559	788.492	3056.1	763.726	2.00009	2.00009	5255	3.1892e-27	7.86903e-24	NT_078268.4	8562766	8563559	-	643	protein_coding
AgaP_AGAP010363	4577831	1921	1476.01	715.363	1198.09	83.9155	60.717	164.017	133.659	1327.61	110.577	3.58474	3.58474	1481.18	2.00297e-26	4.11844e-23	NT_078267.5	2242722	2243579	+	800	protein_coding
-	novel.801	2.98292	0	0	2.22279	292.539	200.965	200.172	160.583	1.30143	213.565	-7.39905	7.39905	45.0557	8.89973e-25	1.56851e-21	NT_078267.5	36480809	36483051	+	2023	-
AgaP_AGAP008281	1277701	2123.84	2523.47	2549.68	2003.85	663.166	732.88	760.123	691.373	2300.21	711.886	1.69173	1.69173	2522.77	2.3134e-24	3.56756e-21	NT_078268.4	8558171	8558901	-	600	protein_coding
AgaP_AGAP004742	1278483	27952	20687.1	21106.4	23458.2	6285.5	7845.32	7871.07	6475.25	23300.9	7119.29	1.71051	1.71051	261846	1.11568e-22	1.52934e-19	NT_078265.2	2998916	3008084	-	4371	protein_coding
AgaP_AGAP009894	5668255	1409.93	1231.63	1836.45	1391.47	416.081	456.661	438.261	467.326	1467.37	444.582	1.72213	1.72213	1046.09	1.50734e-20	1.85961e-17	NT_078268.4	44903740	44906308	-	650	protein_coding
-	novel.1149	246.588	906.677	582.967	811.319	68.7641	82.0963	65.2542	68.2719	636.888	71.0966	3.16259	3.16259	320.12	2.64601e-20	2.96762e-17	NT_078268.4	9848921	9855835	-	616	-
AgaP_AGAP001988	4576864	707.947	940.323	1138.17	856.886	229.602	210.372	116.399	138.467	910.833	173.71	2.39256	2.39256	543.35	4.39781e-20	4.52132e-17	NT_078266.2	13208876	13209948	+	927	protein_coding
AgaP_AGAP010003	1279430	529.966	285.107	253.046	411.217	46.6197	30.7861	57.3179	63.464	369.834	49.5469	2.90099	2.90099	102.584	1.36487e-19	1.29526e-16	NT_078268.4	47500799	47533746	+	2069	protein_coding
-	novel.789	11.9317	0	13.8802	7.77977	191.141	214.648	170.19	124.043	8.39791	175.005	-4.40499	4.40499	27.7581	1.65101e-19	1.4549e-16	NT_078267.5	33168212	33169532	+	1175	-
AgaP_AGAP005194	1274900	428.547	394.015	143.073	360.092	39.6268	23.0896	7.93632	26.9241	331.432	24.3942	3.7788	3.7788	94.272	5.14041e-19	4.22782e-16	NT_078265.2	12168087	12169243	-	940	protein_coding
AgaP_AGAP009786	1279199	1343.31	844.697	1026.07	1091.39	3294.85	3388.18	5414.34	4455.94	1076.37	4138.33	-1.94312	1.94312	9375.61	2.45507e-18	1.89301e-15	NT_078268.4	43282321	43287851	+	4355	protein_coding
AgaP_AGAP003583	1274248	803.4	1192.67	877.654	541.25	196.968	171.034	182.535	206.739	853.744	189.319	2.17425	2.17425	441.46	3.3187e-18	2.4084e-15	NT_078266.2	40339598	40340889	-	1226	protein_coding
AgaP_AGAP011750	1280890	1045.02	1088.19	1067.71	1310.34	357.806	414.757	413.571	319.243	1127.81	376.344	1.58237	1.58237	564.704	4.53462e-18	3.10798e-15	NT_078267.5	32917179	32919704	+	2313	protein_coding
AgaP_AGAP009918	3292092	1529.24	710.998	1169.14	625.716	121.211	226.62	181.654	163.468	1008.77	173.238	2.53955	2.53955	698.12	6.0899e-17	3.95427e-14	NT_078268.4	45291206	45300124	+	8877	protein_coding
AgaP_AGAP010415	1272633	3474.11	3689.57	4317.8	3468.67	1620.04	1196.38	1186.04	1057.73	3737.54	1265.05	1.56345	1.56345	6113.21	1.02157e-16	6.30155e-14	NT_078267.5	2976480	2977755	-	1124	protein_coding
AgaP_AGAP000468	1271772	806.383	1075.79	578.697	542.361	172.493	153.931	193.117	181.738	750.809	175.32	2.09929	2.09929	331.188	1.19539e-16	7.02262e-14	NC_004818.2	8090847	8094135	+	2749	protein_coding
AgaP_AGAP013146	11175863	822.292	439.172	282.942	386.766	66.4331	39.3378	94.354	52.8867	482.793	63.2529	2.93298	2.93298	176.014	2.06068e-16	1.15557e-13	NT_078266.2	42058810	42063317	+	3133	protein_coding
APL1B	5666904	479.256	270.055	301.093	265.624	68.7641	79.5308	67.0178	55.7714	329.007	67.771	2.27852	2.27852	68.2443	2.38281e-16	1.27812e-13	NT_078265.2	41266619	41268364	-	1665	protein_coding
AgaP_AGAP008547	5668234	1036.07	2009.92	1385.88	1471.49	487.176	354.04	429.443	363.476	1475.84	408.534	1.85405	1.85405	1139.14	1.23268e-15	6.33647e-13	NT_078268.4	12471984	12473760	+	696	protein_coding
CAS9	CAS9	507.097	131.043	111.041	192.272	13.9859	20.5241	16.7545	21.1547	235.363	18.1048	3.69604	3.69604	47.2012	2.0148e-15	9.94264e-13	miR_Cas9	1	6322	-	6322	protein_coding
AgaP_AGAP007752	1278214	3734.62	7838.68	3779.68	2303.92	417.246	466.923	1019.38	676.949	4414.23	645.124	2.7742	2.7742	14206.1	2.15735e-15	1.02366e-12	NT_078268.4	265226	267073	-	1448	protein_coding
AgaP_AGAP010326	3292445	462.353	1103.24	546.665	422.331	64.1021	51.3102	136.681	98.0807	633.648	87.5435	2.85451	2.85451	298.23	2.99694e-15	1.36938e-12	NT_078267.5	850534	859465	-	1327	protein_coding
AgaP_AGAP007633	1269594	7152.05	3366.39	3634.47	4184.41	1396.26	1083.5	744.251	807.724	4584.33	1007.93	2.18574	2.18574	12790.6	3.51919e-15	1.55058e-12	NT_078265.2	48492237	48511972	+	4290	protein_coding
AgaP_AGAP006074	3290101	68.6072	31.8754	36.302	54.4584	279.718	208.661	242.499	238.471	47.8107	242.337	-2.34361	2.34361	37.8406	3.79774e-15	1.61561e-12	NT_078265.2	26101764	26135649	-	861	protein_coding
AgaP_AGAP005526	1276210	289.343	301.931	284.01	292.297	884.609	656.77	777.76	979.846	291.895	824.746	-1.49779	1.49779	283.93	7.84307e-15	3.12129e-12	NT_078265.2	16617187	16634182	-	11238	protein_coding
AgaP_AGAP013544	11175486	3812.17	7939.62	4840.98	4234.42	1365.96	841.487	1592.56	1110.62	5206.8	1227.65	2.08471	2.08471	15833.6	7.60525e-15	3.12129e-12	NT_078265.2	46189138	46192505	+	1659	protein_coding
CTR1_ANOGA	1270348	41.7609	24.7919	40.5728	60.0154	525.637	156.496	332.444	259.625	41.7853	318.551	-2.93426	2.93426	76.5991	1.41902e-14	5.47077e-12	NT_078265.2	37118475	37119488	-	882	protein_coding
AgaP_AGAP002377	4577334	259.514	237.294	291.484	320.082	730.764	661.901	838.605	777.915	277.094	752.296	-1.44233	1.44233	225.817	3.00914e-14	1.12496e-11	NT_078266.2	20804723	20812644	-	1906	protein_coding
AgaP_AGAP005094	4576225	301.275	345.316	464.452	384.543	55.9437	115.448	95.2359	98.0807	373.897	91.177	2.02966	2.02966	79.9304	5.1029e-14	1.8516e-11	NT_078265.2	9959749	9960811	-	844	protein_coding
AgaP_AGAP012857	1269070	4.97154	22.1357	7.47394	20.0051	104.894	120.579	144.617	141.352	13.6466	127.861	-3.22251	3.22251	13.0448	1.20951e-13	4.26335e-11	NW_045637.1	1	1357	-	886	protein_coding
CPF3	1278572	238.634	464.849	234.895	411.217	51.2817	92.3583	66.136	62.5024	337.399	68.0696	2.30529	2.30529	72.5382	1.41158e-13	4.83739e-11	NT_078265.2	1133037	1133751	-	648	protein_coding
AgaP_AGAP001965	4576984	295.309	730.477	327.786	255.621	36.1303	21.3792	82.0087	54.8098	402.298	48.582	3.04863	3.04863	125.115	1.636e-13	5.45495e-11	NT_078266.2	12976761	12978999	-	1905	protein_coding
AgaP_AGAP004324	1274469	1530.24	2164.87	1406.17	1093.61	407.923	525.929	511.452	475.018	1548.72	480.081	1.68945	1.68945	1142	1.73126e-13	5.62068e-11	NT_078266.2	54489362	54491183	-	1559	protein_coding
TEP14	1277613	4828.36	4724.64	4939.21	5265.8	1883.44	2586.03	1902.07	1833.73	4939.5	2051.32	1.26755	1.26755	8341.6	2.17221e-13	6.87141e-11	NT_078268.4	10083049	10087589	-	3744	protein_coding
AgaP_AGAP007939	1278016	30144.4	18384.1	19281.7	21207.7	4828.64	8965.6	6954.86	6600.26	22254.5	6837.34	1.70249	1.70249	237688	2.23597e-13	6.8963e-11	NT_078268.4	3218295	3222113	-	2671	protein_coding
COEBE3D	4576532	3557.63	3950.77	3873.64	3520.9	1508.15	1882.23	1338.59	1254.86	3725.74	1495.96	1.31635	1.31635	4971.92	2.57861e-13	7.75911e-11	NT_078265.2	14714193	14716037	-	1776	protein_coding
AgaP_AGAP005608	1276295	711.924	417.921	364.088	626.827	143.356	124.855	164.017	129.813	530.19	140.51	1.9157	1.9157	151.851	2.87123e-13	8.26101e-11	NT_078265.2	17831098	17833666	-	2023	protein_coding
AgaP_AGAP008632	1275481	482.239	455.995	325.65	576.815	167.831	119.724	126.981	119.235	460.175	133.443	1.78881	1.78881	106.754	2.87933e-13	8.26101e-11	NT_078268.4	13774431	13779335	-	2922	protein_coding
CTLMA4	1269778	304.258	417.921	251.979	288.963	83.9155	84.6618	96.1177	100.965	315.78	91.4151	1.78889	1.78889	50.3397	3.97046e-13	1.11326e-10	NT_078265.2	46343669	46344488	+	751	protein_coding
AgaP_AGAP008279	1277705	2910.34	3995.93	4064.76	2968.54	1026.8	1512.79	1232.78	1334.67	3484.89	1276.76	1.44827	1.44827	4875.85	4.09188e-13	1.12181e-10	NT_078268.4	8545899	8555880	+	1002	protein_coding
AgaP_AGAP009443	1269241	1910.06	1205.07	1597.29	1983.84	292.539	636.246	479.707	475.98	1674.07	471.118	1.82763	1.82763	1447.08	7.8874e-13	2.11537e-10	NT_078268.4	33508377	33530283	+	1892	protein_coding
AgaP_AGAP001588	1281585	2610.06	5079.69	2660.72	1888.26	456.873	304.44	901.213	623.101	3059.68	571.407	2.42072	2.42072	6191.52	8.99783e-13	2.36183e-10	NT_078266.2	6491877	6495408	-	2659	protein_coding
AgaP_AGAP000834	1277346	2177.53	3363.74	1210.78	882.449	303.028	246.289	474.416	323.089	1908.62	336.706	2.50303	2.50303	2470.93	1.54159e-12	3.9622e-10	NC_004818.2	15414172	15423553	+	2101	protein_coding
AgaP_AGAP001284	3290452	163.066	273.597	115.312	110.028	27.9718	20.5241	32.6271	20.1931	165.501	25.329	2.71186	2.71186	19.6482	1.64521e-12	4.14223e-10	NT_078266.2	2280076	2281706	+	1384	protein_coding
CTL6	1276921	762.634	487.87	368.359	673.506	85.081	171.034	134.917	164.429	573.092	138.865	2.04195	2.04195	188.553	3.26328e-12	8.05181e-10	NT_078265.2	28801513	28804781	-	1891	protein_coding
AgaP_AGAP004256	1274101	873.996	464.849	398.254	703.514	168.996	158.206	164.899	179.815	610.153	167.979	1.861	1.861	195.518	3.65066e-12	8.69361e-10	NT_078266.2	53330421	53368510	+	4278	protein_coding
AgaP_AGAP002622	1273345	181.958	187.71	136.666	183.38	397.433	469.488	528.206	495.212	172.429	472.585	-1.45451	1.45451	90.0936	3.73479e-12	8.69361e-10	NT_078266.2	24272836	24276543	+	2497	protein_coding
AgaP_AGAP006349	1276957	160.084	178.856	73.6717	61.1268	11.6549	6.84136	5.29088	18.2699	118.435	10.5143	3.50787	3.50787	11.6468	3.67551e-12	8.69361e-10	NT_078265.2	30343651	30358560	+	1740	protein_coding
AgaP_AGAP005945	1276614	963.484	671.153	736.717	611.268	2247.07	1739.41	1758.34	2070.27	745.656	1953.77	-1.3893	1.3893	1459.55	3.8353e-12	8.76224e-10	NT_078265.2	23955455	23974488	-	1540	protein_coding
AgaP_AGAP003350	1275028	2573.27	1920.49	2771.76	2199.45	12532.5	6441.14	5426.68	8087.81	2366.24	8122.04	-1.77919	1.77919	33129.2	4.35808e-12	9.77556e-10	NT_078266.2	36471016	36474549	+	2895	protein_coding
AgaP_AGAP000180	1272084	6402.35	6852.32	6993.47	5869.28	15057	11766.3	14781	14068.8	6529.36	13918.3	-1.09191	1.09191	54596	4.65334e-12	1.02515e-09	NC_004818.2	3000116	3001857	+	1502	protein_coding
AgaP_AGAP004674	4577184	10412.4	15068.2	13485.1	14231.4	4254.05	6364.17	5185.95	5508.87	13299.3	5328.26	1.3195	1.3195	63537.2	5.66647e-12	1.22644e-09	NT_078266.2	61303692	61306248	-	1139	protein_coding
AgaP_AGAP004220	4576835	29.8292	20.3648	45.9114	10.0026	165.5	173.599	140.208	180.776	26.527	165.021	-2.63766	2.63766	19.1806	8.30272e-12	1.76605e-09	NT_078266.2	52041008	52042217	-	854	protein_coding
AgaP_AGAP004192	1274027	5974.79	6740.75	7146.16	5234.68	14406.7	12009.1	16351.5	17619.9	6274.09	15096.8	-1.26673	1.26673	77840.1	9.49328e-12	1.98506e-09	NT_078266.2	51641145	51645315	+	2729	protein_coding
AgaP_AGAP003556	1274215	47877.9	47129.5	47989.1	49940.6	26487	20430	18720.9	16407.4	48234.3	20511.3	1.23367	1.23367	768562	1.18899e-11	2.44476e-09	NT_078266.2	39456067	39459981	+	2222	protein_coding
AgaP_AGAP011322	1270615	1278.68	2913.05	1152.05	958.024	222.609	183.861	469.125	299.05	1575.45	293.661	2.42328	2.42328	1642.99	1.32999e-11	2.68986e-09	NT_078267.5	21051375	21061201	-	2601	protein_coding
AgaP_AGAP006959	1270127	655.249	578.184	710.024	403.437	1686.47	1623.97	1505.26	1403.9	586.723	1554.9	-1.4057	1.4057	937.362	1.36981e-11	2.7257e-09	NT_078265.2	40260017	40263217	+	1358	protein_coding
AgaP_AGAP009374	1271285	87.4991	171.773	208.203	118.919	30.3028	29.9309	26.4544	20.1931	146.598	26.7203	2.45737	2.45737	14.3708	1.65416e-11	3.23927e-09	NT_078268.4	31842847	31844432	-	1533	protein_coding
AgaP_AGAP007827	1278131	45585	42187.9	46794.4	36010.3	20724.8	20198.2	21296.7	21764.3	42644.4	20996	1.02225	1.02225	468653	1.72999e-11	3.33483e-09	NT_078268.4	1483634	1486754	+	1429	protein_coding
AgaP_AGAP002599	1273370	21741.5	20068.2	19669.3	19747.3	11138.6	10309.1	11186.7	10439.8	20306.6	10768.5	0.915143	0.915143	90973.9	1.80109e-11	3.41848e-09	NT_078266.2	23779841	23783717	-	1302	protein_coding
CYP9L1	1280396	857.093	936.781	917.159	1161.41	349.648	440.412	444.434	364.437	968.111	399.733	1.27473	1.27473	323.053	1.88191e-11	3.51775e-09	NT_078267.5	39820960	39822628	+	1602	protein_coding
-	novel.475	480.251	201.877	178.307	521.245	75.757	19.6689	10.5818	37.5015	345.42	35.8773	3.28039	3.28039	95.8166	3.20889e-11	5.90867e-09	NT_078266.2	37816788	37821802	+	2750	-
AgaP_AGAP007754	1278213	731.81	658.757	506.093	530.136	191.141	277.93	188.708	169.237	606.699	206.754	1.55203	1.55203	159.956	3.33088e-11	6.0431e-09	NT_078268.4	275384	279864	-	564	protein_coding
AgaP_AGAP010046	4577966	209.799	545.423	514.634	394.546	130.535	46.1792	49.3816	79.8108	416.1	76.4767	2.45131	2.45131	115.344	4.37895e-11	7.82944e-09	NT_078268.4	48208310	48209024	-	570	protein_coding
AgaP_AGAP008012	1277938	1523.28	2425.18	1810.83	2239.46	842.651	860.301	795.396	841.379	1999.69	834.932	1.26016	1.26016	1356.66	4.99875e-11	8.80995e-09	NT_078268.4	4173267	4174181	-	699	protein_coding
H2B_ANOGA_e	1280488	99.4307	144.325	89.6873	124.476	620.042	492.578	271.599	351.937	114.48	434.039	-1.92042	1.92042	102.118	7.67453e-11	1.33353e-08	NT_078267.5	38656403	38656980	+	578	protein_coding
AgaP_AGAP000549	1271675	801.412	982.824	1177.68	1008.04	2032.62	2191.8	2339.45	2140.47	992.488	2176.08	-1.13293	1.13293	1400.9	8.91543e-11	1.52763e-08	NC_004818.2	9839687	9843870	-	1848	protein_coding
AgaP_AGAP011515	1275975	3665.02	2772.27	2541.14	2857.4	1452.2	1099.75	862.414	753.875	2958.96	1042.06	1.50625	1.50625	3674.49	9.38682e-11	1.56943e-08	NT_078267.5	26299326	26300456	-	1059	protein_coding
AgaP_AGAP013402	11175669	186.93	117.762	128.125	165.598	469.694	333.516	459.425	534.636	149.604	449.318	-1.58711	1.58711	89.8285	9.41381e-11	1.56943e-08	NT_078266.2	20614585	20615699	+	1010	protein_coding
TRET1_ANOGA	1276247	28098.1	18054.7	16479	14837.1	6609.51	8218.18	6383.45	7457.02	19367.2	7167.04	1.43416	1.43416	148845	9.92628e-11	1.63281e-08	NT_078265.2	17069971	17082025	+	4474	protein_coding
AgaP_AGAP010364	1272678	4551.94	8498.33	4661.6	5870.39	1117.71	501.984	2141.93	1310.63	5895.57	1268.06	2.217	2.217	21413.8	1.11824e-10	1.81522e-08	NT_078267.5	2246808	2247865	+	988	protein_coding
CPR26	1276671	1223.99	865.947	731.379	832.436	255.243	413.902	191.354	221.162	913.439	270.415	1.75542	1.75542	413.479	1.18211e-10	1.89399e-08	NT_078265.2	24626033	24626971	-	798	protein_coding
AgaP_AGAP004531	1274676	5.96584	0	7.47394	11.114	193.472	103.476	36.1544	85.5802	6.13844	104.67	-4.11778	4.11778	9.70856	1.33869e-10	2.11693e-08	NT_078266.2	57429740	57431019	-	1280	protein_coding
AgaP_AGAP007029	1270076	166.049	159.377	181.51	191.16	392.771	430.15	723.087	506.75	174.524	513.19	-1.55771	1.55771	114.694	1.35558e-10	2.11693e-08	NT_078265.2	41052366	41054305	+	1719	protein_coding
AgaP_AGAP012399	1280315	2058.22	3251.29	2486.69	2358.38	1020.97	1080.93	1194.86	1123.12	2538.64	1104.97	1.20003	1.20003	2055.42	1.67028e-10	2.57578e-08	NT_078267.5	41723406	41725308	-	1769	protein_coding
AgaP_AGAP008940	1279910	1380.1	1287.41	1071.98	723.519	131.701	362.592	356.253	295.204	1115.75	286.437	1.9598	1.9598	687.762	1.81268e-10	2.76087e-08	NT_078268.4	21305568	21319547	+	2180	protein_coding
AgaP_AGAP011719	1280920	0	0	0	0	25.6408	53.8757	44.9725	21.1547	0	36.4109	-7.6165	7.6165	1.32576	1.93913e-10	2.87264e-08	NT_078267.5	32214060	32216822	-	2286	protein_coding
AgaP_AGAP009982	1279404	6454.05	4025.15	4054.08	4468.92	2177.14	1655.61	1637.53	1102.93	4750.55	1643.3	1.53176	1.53176	9655	1.95592e-10	2.87264e-08	NT_078268.4	47100884	47102442	+	1455	protein_coding
AgaP_AGAP001966	1281156	758.657	1328.14	607.525	487.903	162.004	106.041	261.017	195.2	795.556	181.065	2.13581	2.13581	377.599	1.94529e-10	2.87264e-08	NT_078266.2	12979692	12982136	-	2007	protein_coding
-	novel.981	529.966	255.003	190.052	256.733	45.4542	59.8619	93.4722	37.5015	307.938	59.0724	2.37828	2.37828	61.9342	2.02721e-10	2.9081e-08	NT_078268.4	2792774	2797407	+	4496	-
AgaP_AGAP013063	11176050	141.192	169.117	165.494	315.637	33.7993	6.84136	38.7998	34.6167	197.86	28.5143	2.79963	2.79963	28.6779	2.01855e-10	2.9081e-08	NT_078266.2	58871332	58887711	+	1738	protein_coding
AgaP_AGAP001476	1281698	4243.7	4031.35	4007.1	3690.95	1973.18	2322.64	2000.83	1915.46	3993.27	2053.03	0.9597	0.9597	3764.56	2.10035e-10	2.97673e-08	NT_078266.2	5378777	5383987	-	1791	protein_coding
AgaP_AGAP011666	1280973	417.609	361.254	462.317	253.398	51.2817	100.91	132.272	102.889	373.645	96.8381	1.94314	1.94314	76.6218	2.1233e-10	2.97673e-08	NT_078267.5	31103582	31122893	-	723	protein_coding
AgaP_AGAP006645	5667071	3551.67	1498.14	1380.54	3153.03	680.648	733.735	646.369	526.944	2395.85	646.924	1.88876	1.88876	3058.73	2.30476e-10	3.14323e-08	NT_078265.2	35623699	35652420	+	5081	protein_coding
AgaP_AGAP005222	1274931	371.871	264.743	192.187	260.067	11.6549	48.7447	74.9542	46.1556	272.217	45.3773	2.57512	2.57512	51.4562	2.27859e-10	3.14323e-08	NT_078265.2	12504545	12515179	+	1785	protein_coding
AgaP_AGAP008355	4577991	69.6015	131.929	52.3176	117.808	10.4894	8.55169	1.76363	15.3852	92.9139	9.04749	3.37403	3.37403	7.03358	2.3185e-10	3.14323e-08	NT_078268.4	9846482	9847182	-	614	protein_coding
-	novel.1087	93.4649	41.6151	43.7759	70.018	0	1.71034	0	0	62.2185	0.427585	7.03134	7.03134	3.81811	3.00201e-10	4.02563e-08	NT_078268.4	42621818	42631762	+	971	-
AgaP_AGAP012186	1280502	3463.17	3208.79	3254.37	4093.27	388.109	1341.76	1104.03	980.807	3504.9	953.677	1.87699	1.87699	6508.74	3.15343e-10	4.18322e-08	NT_078267.5	38521895	38528388	+	1453	protein_coding
AgaP_AGAP000152	1272111	405.677	680.893	517.837	453.45	131.701	203.53	182.535	197.123	514.464	178.722	1.52358	1.52358	112.723	3.5293e-10	4.63202e-08	NC_004818.2	2455825	2456455	-	567	protein_coding
AgaP_AGAP010421	1272627	8829.45	9361.62	10101.6	9110.11	3735.4	4857.36	4821.76	5063.66	9350.69	4619.55	1.01717	1.01717	22383.7	3.59436e-10	4.66775e-08	NT_078267.5	3018539	3020428	+	1186	protein_coding
HSP83_ANOGA	1270128	3692.86	3398.27	3347.26	2502.86	6822.8	6837.94	6802.31	6544.48	3235.31	6751.88	-1.06127	1.06127	12366.3	3.93982e-10	5.06308e-08	NT_078265.2	40256208	40258932	-	2354	protein_coding
AgaP_AGAP006132	1276804	213.776	432.974	270.13	123.365	45.4542	28.2206	67.8996	52.8867	260.061	48.6153	2.42071	2.42071	44.7093	5.15548e-10	6.55703e-08	NT_078265.2	27044769	27045702	-	873	protein_coding
AgaP_AGAP008046	5668226	434.512	237.294	237.031	427.888	43.1232	93.2135	109.345	50.9635	334.181	74.1613	2.16556	2.16556	67.6104	5.52318e-10	6.95301e-08	NT_078268.4	4839343	4845414	+	1811	protein_coding
AgaP_AGAP011784	3291428	77.556	194.794	142.005	135.59	17.4824	40.193	19.3999	15.3852	137.486	23.1151	2.56338	2.56338	13.0808	5.65526e-10	7.04737e-08	NT_078267.5	33257645	33257981	-	261	protein_coding
-	novel.1311	54.6869	48.6985	61.9269	45.5672	8.15845	1.71034	5.29088	5.76945	52.7199	5.23228	3.36709	3.36709	2.25507	5.73301e-10	7.07281e-08	NW_045071.1	12171	12657	+	412	-
AgaP_AGAP008696	5668145	5.96584	7.08341	4.27082	3.33419	162.004	90.648	19.3999	56.733	5.16357	82.1961	-3.97559	3.97559	5.93401	6.22863e-10	7.53359e-08	NT_078268.4	15080141	15089915	+	816	protein_coding
AgaP_AGAP008888	5668340	365.905	147.866	275.468	390.1	1403.25	817.542	936.486	995.231	294.835	1038.13	-1.81684	1.81684	552.485	6.16961e-10	7.53359e-08	NT_078268.4	20318229	20319346	+	967	protein_coding
AgaP_AGAP005956	1276627	726.839	515.318	612.863	418.996	217.947	195.834	226.626	234.624	568.504	218.758	1.37829	1.37829	122.322	7.45298e-10	8.92693e-08	NT_078265.2	24045920	24048142	-	1671	protein_coding
AgaP_AGAP008763	1275618	2312.76	1209.49	1616.51	1603.74	358.972	696.963	641.078	552.906	1685.63	562.48	1.58224	1.58224	1261.46	7.84186e-10	9.3024e-08	NT_078268.4	17164197	17169169	-	1466	protein_coding
AgaP_AGAP005076	3289894	2105.94	926.156	968.409	1448.15	430.067	507.971	423.27	373.091	1362.16	433.6	1.65117	1.65117	862.232	8.33236e-10	9.79012e-08	NT_078265.2	9657060	9693793	+	3928	protein_coding
AgaP_AGAP010416	1272631	181.958	153.179	247.708	194.494	43.1232	76.1101	54.6724	53.8482	194.335	56.9385	1.76411	1.76411	18.8777	1.18225e-09	1.37598e-07	NT_078267.5	2980485	2986477	-	4495	protein_coding
AgaP_AGAP003697	1274373	0	0	0	0	55.9437	11.9724	35.2725	30.7704	0	33.4898	-7.48801	7.48801	1.12156	1.25573e-09	1.44784e-07	NT_078266.2	42113820	42114332	+	513	protein_coding
AgaP_AGAP001971	3290537	3988.17	984.595	1658.15	2146.11	764.563	404.495	376.534	320.205	2194.25	466.449	2.23482	2.23482	2985.31	1.37918e-09	1.57546e-07	NT_078266.2	12994466	12999278	+	3368	protein_coding
OBP57	1278329	1071.86	599.434	737.785	1026.93	3419.56	1884.79	2249.51	2250.09	859.003	2450.99	-1.51267	1.51267	2534.41	1.50448e-09	1.70283e-07	NT_078267.5	22028532	22029250	+	642	protein_coding
AgaP_AGAP000151	1272112	1229.96	1539.76	1183.02	1208.09	613.049	602.039	673.706	645.217	1290.21	633.503	1.0264	1.0264	431.258	1.62048e-09	1.81745e-07	NC_004818.2	2454823	2455534	-	645	protein_coding
AgaP_AGAP012020	1280648	0	0	0	0	25.6408	27.3654	23.809	36.5399	0	28.3388	-7.25169	7.25169	0.803086	1.63791e-09	1.82044e-07	NT_078267.5	36459431	36462226	-	2262	protein_coding
AgaP_AGAP010298	1278594	4060.75	5587.04	4310.33	4849.02	2489.49	2191.8	2305.94	2432.79	4701.79	2355.01	0.997664	0.997664	5507.38	1.87827e-09	2.06895e-07	NT_078268.4	52656018	52657280	+	1039	protein_coding
AgaP_AGAP003810	1271551	833.23	983.709	904.347	859.109	463.866	305.296	442.67	324.051	895.099	383.971	1.2224	1.2224	261.252	1.95595e-09	2.13545e-07	NT_078266.2	43720424	43721573	-	852	protein_coding
AgaP_AGAP012996	11176009	851.127	861.52	923.566	926.904	466.197	254.841	342.144	211.547	890.779	318.682	1.48493	1.48493	327.295	2.13508e-09	2.31057e-07	NT_078266.2	6117432	6119119	+	1608	protein_coding
AgaP_AGAP012184	1280504	6860.72	8369.05	7310.58	7549.71	2817	3923.52	4155.99	3626.1	7522.52	3630.65	1.05079	1.05079	15146.6	2.71056e-09	2.90784e-07	NT_078267.5	38462276	38474055	-	974	protein_coding
AgaP_AGAP004201	1274038	195.879	131.043	130.26	187.826	17.4824	33.3516	49.3816	48.0788	161.252	37.0736	2.11154	2.11154	15.4203	2.7417e-09	2.9159e-07	NT_078266.2	51715350	51768603	-	4185	protein_coding
AgaP_AGAP000743	1272334	761.64	160.262	196.458	267.846	2134.02	1494.84	1568.75	1571.21	346.552	1692.2	-2.28766	2.28766	1810.78	2.96247e-09	3.12376e-07	NC_004818.2	13593848	13594674	+	827	protein_coding
AgaP_AGAP012718	1268728	1127.54	653.445	738.853	870.223	192.306	377.13	335.089	253.856	847.516	289.595	1.54697	1.54697	311.276	3.00884e-09	3.14577e-07	NW_045447.1	55	1445	+	1138	protein_coding
TEP12	1275504	1848.42	1379.49	1445.67	1364.79	804.19	488.302	336.853	406.747	1509.6	509.023	1.56993	1.56993	1001.15	3.13661e-09	3.2518e-07	NT_078268.4	14064429	14067173	-	2550	protein_coding
AgaP_AGAP009917	3292094	1672.43	1033.29	1622.91	963.581	151.514	491.722	415.334	362.514	1323.05	355.271	1.89511	1.89511	936.602	3.22036e-09	3.3108e-07	NT_078268.4	45281286	45290207	-	8856	protein_coding
AgaP_AGAP002376	1273587	71.5901	52.2402	83.2811	51.1242	244.754	160.772	205.463	202.892	64.5589	203.47	-1.65582	1.65582	19.2963	3.39299e-09	3.45945e-07	NT_078266.2	20795402	20797041	-	1563	protein_coding
AgaP_AGAP007473	1269751	1414.9	1357.36	1411.51	1274.77	4209.76	2660.43	2574.01	2870.3	1364.63	3078.63	-1.17342	1.17342	2937.77	3.59153e-09	3.63186e-07	NT_078265.2	46748309	46749901	-	1283	protein_coding
AgaP_AGAP000213	1272053	111.362	46.0422	39.5051	36.6761	347.317	245.434	208.108	239.432	58.3965	260.073	-2.15196	2.15196	40.6733	3.85232e-09	3.84115e-07	NC_004818.2	3485496	3486691	+	1055	protein_coding
AgaP_AGAP012218	1280473	582.664	1019.13	1165.93	1114.73	1784.37	4104.81	3118.97	3043.39	970.614	3012.89	-1.63451	1.63451	4170.88	3.86076e-09	3.84115e-07	NT_078267.5	38976274	38979787	+	1846	protein_coding
AgaP_AGAP001374	1281804	7114.27	8366.4	7806	5097.97	3340.3	3615.66	2801.52	2617.41	7096.16	3093.72	1.19777	1.19777	16019.5	4.18512e-09	4.12191e-07	NT_078266.2	4001200	4002475	+	1276	protein_coding
AgaP_AGAP004832	1275133	62.6414	88.5427	80.078	101.137	9.32394	15.3931	22.0453	5.76945	83.0998	13.1329	2.64564	2.64564	4.89536	4.20978e-09	4.12191e-07	NT_078265.2	4214235	4217585	-	3263	protein_coding
AgaP_AGAP006275	1276930	44899.9	66893.1	56106.9	60322.1	31671.1	27470.6	26002.9	26855.8	57055.5	28000.1	1.02695	1.02695	844216	4.76577e-09	4.62955e-07	NT_078265.2	29082536	29083876	+	934	protein_coding
AgaP_AGAP003856	1271593	516.046	1177.62	681.196	812.431	286.711	285.627	281.299	291.357	796.823	286.248	1.47748	1.47748	260.686	5.36676e-09	5.17263e-07	NT_078266.2	44643127	44644577	+	1081	protein_coding
AgaP_AGAP003860	1271596	5591.99	2756.33	3438.01	3957.68	1165.49	1789.01	1527.3	1541.41	3936	1505.8	1.38586	1.38586	5905.87	5.4817e-09	5.24246e-07	NT_078266.2	44654795	44675047	+	5629	protein_coding
AgaP_AGAP002803	5667710	33.8065	43.3859	62.9947	67.7952	3.49648	2.56551	4.40907	9.61576	51.9955	5.0217	3.37163	3.37163	2.20654	5.55597e-09	5.27262e-07	NT_078266.2	27779901	27784486	+	3699	protein_coding
AgaP_AGAP007014	1270090	267.469	335.577	377.968	234.505	128.204	64.9929	108.463	95.196	303.879	99.214	1.61936	1.61936	41.8879	5.70068e-09	5.36865e-07	NT_078265.2	40974686	40976342	+	1419	protein_coding
AgaP_AGAP003238	1273910	1284.65	1094.39	1201.17	1138.07	388.109	648.218	573.179	462.518	1179.57	518.006	1.1857	1.1857	437.664	5.95562e-09	5.56625e-07	NT_078266.2	34321223	34365496	-	3156	protein_coding
-	novel.390	5.96584	9.73969	13.8802	28.8963	76.9225	94.9238	102.29	87.5034	14.6205	90.41	-2.64547	2.64547	5.74405	6.9403e-09	6.43779e-07	NT_078265.2	45752380	45792928	-	2527	-
AgaP_AGAP012419	1280296	272.44	572.871	334.192	210.054	47.7852	48.7447	132.272	67.3103	347.389	74.0281	2.2281	2.2281	74.7264	7.08846e-09	6.52615e-07	NT_078267.5	41839709	41841606	-	1701	protein_coding
AgaP_AGAP011228	1270697	1517.31	1455.64	932.107	1170.3	305.359	407.916	468.243	642.333	1268.84	455.963	1.47601	1.47601	660.771	7.58727e-09	6.93364e-07	NT_078267.5	19739577	19740345	+	769	protein_coding
AgaP_AGAP003289	1269189	303.264	616.257	442.03	388.989	95.5704	45.324	137.563	153.852	437.635	108.077	2.01855	2.01855	108.608	7.75911e-09	6.9879e-07	NT_078266.2	35082247	35085308	+	1736	protein_coding
AgaP_AGAP007918	1278041	3027.67	1804.5	1388.02	1640.42	909.085	612.301	647.251	596.177	1965.15	691.203	1.50819	1.50819	1622.94	7.75993e-09	6.9879e-07	NT_078268.4	2800680	2805240	+	4005	protein_coding
AgaP_AGAP004884	1275072	2261.06	1296.26	1354.92	1681.54	668.993	786.756	660.478	672.141	1648.45	697.092	1.24142	1.24142	905.073	8.06349e-09	7.20865e-07	NT_078265.2	4948909	4953343	-	2626	protein_coding
AgaP_AGAP003808	1271549	852.122	1146.63	913.956	1078.05	490.673	483.171	473.534	524.059	997.69	492.859	1.01768	1.01768	254.854	8.94111e-09	7.93572e-07	NT_078266.2	43704845	43706883	-	1631	protein_coding
AgaP_AGAP006637	1277223	1210.07	2529.66	1493.72	1192.53	447.549	204.386	653.424	423.093	1606.5	432.113	1.89483	1.89483	1379.18	9.0931e-09	8.01297e-07	NT_078265.2	35402172	35404968	-	2369	protein_coding
AgaP_AGAP000321	1271942	439.484	419.692	397.187	303.411	919.574	729.46	845.659	866.38	389.943	840.268	-1.10635	1.10635	202.792	9.24714e-09	8.09092e-07	NC_004818.2	5698848	5711854	+	2924	protein_coding
AgaP_AGAP012197	1280489	36.7894	54.8965	53.3853	66.6838	222.609	149.655	181.654	141.352	52.9387	173.817	-1.71534	1.71534	14.6116	9.31495e-09	8.09285e-07	NT_078267.5	38653718	38654128	-	411	protein_coding
AgaP_AGAP006723	1270336	358.945	406.411	329.921	278.96	1479.01	726.894	833.314	798.108	343.559	959.332	-1.47987	1.47987	379.175	9.41327e-09	8.12109e-07	NT_078265.2	37282290	37285191	-	1856	protein_coding
AgaP_AGAP007717	1269515	3088.32	805.738	1196.9	1977.17	368.296	597.763	454.134	404.823	1767.03	456.254	1.95282	1.95282	1718.14	9.72957e-09	8.33567e-07	NT_078265.2	49212258	49229078	-	7193	protein_coding
AgaP_AGAP001628	3290491	416.615	753.498	393.984	341.199	127.039	35.9171	158.726	92.3113	476.324	103.498	2.20467	2.20467	138.999	1.02796e-08	8.74617e-07	NT_078266.2	7020547	7021910	-	1153	protein_coding
AgaP_AGAP001381	1281797	1130.53	810.165	1008.98	1146.96	428.901	559.281	467.361	443.286	1024.16	474.707	1.1082	1.1082	301.897	1.05046e-08	8.87639e-07	NT_078266.2	4053093	4061875	-	5745	protein_coding
-	novel.132	14.9146	54.8965	53.3853	47.79	3.49648	0	0	0.961576	42.7466	1.11451	5.42641	5.42641	1.73323	1.05986e-08	8.89487e-07	NC_004818.2	21477979	21480437	-	2088	-
AgaP_AGAP008143	1277817	132.243	83.2301	70.4686	111.14	290.208	311.282	242.499	272.126	99.2703	279.029	-1.49141	1.49141	32.313	1.12044e-08	9.33981e-07	NT_078268.4	6130273	6132819	+	2163	protein_coding
AgaP_AGAP007896	4578215	182.953	174.429	176.171	190.049	428.901	406.206	354.489	359.629	180.9	387.306	-1.09807	1.09807	42.6034	1.13639e-08	9.40915e-07	NT_078268.4	2567948	2570564	-	1886	protein_coding
AgaP_AGAP001899	1281226	1556.09	1651.32	2238.98	1778.23	4147.99	3729.39	3223.03	3644.37	1806.16	3686.2	-1.02926	1.02926	3534.55	1.17762e-08	9.68552e-07	NT_078266.2	11955910	11963410	-	7164	protein_coding
AgaP_AGAP009895	1279312	1580.95	988.136	1487.31	1351.46	402.095	667.887	520.27	622.14	1351.96	553.098	1.2883	1.2883	638.187	1.26638e-08	1.03466e-06	NT_078268.4	44906397	44912595	-	942	protein_coding
AgaP_AGAP007724	1269519	4316.29	5149.64	4522.8	5143.54	1819.33	2627.94	2238.04	2672.22	4783.07	2339.38	1.03155	1.03155	5971.6	1.27668e-08	1.03621e-06	NT_078265.2	49308660	49315985	+	2409	protein_coding
AgaP_AGAP001488	4577244	1780.8	995.22	1228.93	1293.67	152.68	560.991	410.043	365.399	1324.65	372.278	1.82937	1.82937	907.021	1.48423e-08	1.1968e-06	NT_078266.2	5545461	5555466	-	2626	protein_coding
AgaP_AGAP003878	3290920	5159.46	5268.29	5731.45	5294.69	3135.18	3227.41	3089.87	2751.07	5363.47	3050.88	0.813913	0.813913	5348.07	1.51547e-08	1.21405e-06	NT_078266.2	45078840	45081167	+	2197	protein_coding
AgaP_AGAP008369	1277612	12653.6	8516.92	11028.3	14956.1	3477.83	6656.64	3676.28	3442.44	11788.7	4313.3	1.4504	1.4504	55881.9	1.74148e-08	1.3861e-06	NT_078268.4	10088721	10093543	+	4457	protein_coding
AgaP_AGAP005319	1276033	209.799	275.368	165.494	176.712	47.7852	41.0481	78.4814	76.9261	206.843	61.0602	1.75976	1.75976	21.2527	1.83207e-08	1.44887e-06	NT_078265.2	14029963	14031822	+	1599	protein_coding
AgaP_AGAP007791	1278171	1710.21	789.801	1328.23	1350.35	421.908	613.157	472.652	469.249	1294.65	494.242	1.38839	1.38839	640.647	1.94635e-08	1.52943e-06	NT_078268.4	888097	909036	-	1401	protein_coding
HPX6	1270927	282.383	177.971	195.39	275.626	467.363	572.964	581.997	766.376	232.843	597.175	-1.36016	1.36016	132.738	2.07115e-08	1.6172e-06	NT_078266.2	38742778	38749440	-	2728	protein_coding
AgaP_AGAP013518	11176097	43.7495	33.6462	38.4374	38.8989	189.975	108.607	104.054	138.467	38.683	135.276	-1.80382	1.80382	9.33015	2.17453e-08	1.68725e-06	NT_078266.2	1560741	1562260	-	891	protein_coding
AgaP_AGAP007116	4576255	197.867	305.472	357.682	407.882	1013.98	732.025	738.078	801.954	317.226	821.509	-1.37315	1.37315	254.302	2.35262e-08	1.81402e-06	NT_078265.2	43022683	43024117	+	1435	protein_coding
AgaP_AGAP010167	1279586	256.531	219.586	227.421	233.393	83.9155	119.724	80.245	78.8492	234.233	90.6834	1.36629	1.36629	20.6065	2.3773e-08	1.8149e-06	NT_078268.4	49817423	49819401	+	1653	protein_coding
AgaP_AGAP013305	11176089	171.021	167.346	119.583	116.697	47.7852	41.9033	43.2089	52.8867	143.662	46.446	1.6327	1.6327	9.45086	2.38318e-08	1.8149e-06	NT_078266.2	11617151	11618933	+	1717	protein_coding
AgaP_AGAP003691	1274366	2314.75	1665.49	1880.23	1736	1106.05	627.694	675.469	818.301	1899.12	806.879	1.23594	1.23594	1192.98	2.58059e-08	1.95318e-06	NT_078266.2	42045503	42049107	+	2735	protein_coding
AgaP_AGAP002101	1281143	2034.35	1749.6	1688.04	1280.33	4448.69	3162.42	3282.11	3709.76	1688.08	3650.74	-1.11245	1.11245	3852.04	2.59898e-08	1.9551e-06	NT_078266.2	15427379	15431581	+	4110	protein_coding
AgaP_AGAP009733	1279141	132.243	123.96	69.4009	100.026	30.3028	7.69653	26.4544	14.4236	106.407	19.7193	2.44583	2.44583	7.5148	2.69644e-08	2.01612e-06	NT_078268.4	41921566	41922809	+	1002	protein_coding
AgaP_AGAP008688	1275531	8198.07	8717.91	6872.82	5603.66	3502.31	3269.31	3991.97	3590.52	7348.12	3588.53	1.03405	1.03405	14134.5	2.75429e-08	2.04697e-06	NT_078268.4	14849206	14862231	+	2589	protein_coding
AgaP_AGAP010481	1272609	234.657	517.089	317.109	255.621	78.088	62.4274	133.154	104.812	331.119	94.6203	1.80701	1.80701	55.9316	3.25191e-08	2.40233e-06	NT_078267.5	4232894	4235209	-	1836	protein_coding
AgaP_AGAP010463	1272576	613.488	1129.8	656.639	493.46	249.415	208.661	286.589	285.588	723.348	257.564	1.49062	1.49062	216.955	3.52022e-08	2.58505e-06	NT_078267.5	3941408	3942491	+	1019	protein_coding
-	novel.1350	12.926	36.3025	109.974	26.6735	1.16549	2.56551	0	1.92315	46.4689	1.41354	5.02859	5.02859	2.02999	3.68378e-08	2.68916e-06	NW_045372.1	8236	8802	-	567	-
AgaP_AGAP013043	11176028	511.074	93.8552	129.192	164.487	918.408	1045.02	1020.26	1171.2	224.652	1038.72	-2.20911	2.20911	662.708	3.76322e-08	2.73099e-06	NC_004818.2	13587571	13593585	+	687	protein_coding
AgaP_AGAP011284	1270647	6301.92	6441.48	5680.2	5915.96	3580.39	3768.73	3292.69	3041.46	6084.89	3420.82	0.830936	0.830936	7097.26	3.78901e-08	2.73362e-06	NT_078267.5	20547469	20553256	+	899	protein_coding
AgaP_AGAP010987	1270968	591.613	950.948	746.326	713.516	298.366	326.675	329.798	397.131	750.601	337.993	1.15102	1.15102	170.246	4.38808e-08	3.14742e-06	NT_078267.5	14487668	14496490	-	1020	protein_coding
AgaP_AGAP007711	1269512	21064.4	30271.9	23727.6	26860.2	9085.02	14055.6	12881.5	12575.5	25481	12149.4	1.06849	1.06849	177732	4.78774e-08	3.3959e-06	NT_078265.2	49177957	49179255	-	1073	protein_coding
AgaP_AGAP004300	1274449	1654.53	2181.69	1799.08	2068.31	1041.95	984.3	1044.95	1070.23	1925.9	1035.36	0.89556	0.89556	793.07	4.78955e-08	3.3959e-06	NT_078266.2	54202388	54204464	+	1820	protein_coding
AgaP_AGAP003695	1274368	188.918	661.414	270.13	182.269	100.232	49.5998	62.6088	71.1566	325.683	70.8994	2.20479	2.20479	64.9145	5.54353e-08	3.90803e-06	NT_078266.2	42053060	42056381	-	2763	protein_coding
AgaP_AGAP005985	5666881	471.302	504.693	548.801	405.66	1784.37	959.5	995.567	1027.92	482.614	1191.84	-1.30332	1.30332	503.002	5.84903e-08	4.0844e-06	NT_078265.2	24526670	24528431	+	1620	protein_coding
AgaP_AGAP005845	1276512	1734.07	864.176	747.394	1024.71	336.827	443.833	454.134	284.626	1092.59	379.855	1.52356	1.52356	507.987	5.85992e-08	4.0844e-06	NT_078265.2	22427237	22434841	-	1810	protein_coding
AgaP_AGAP003442	3290838	243.605	309.899	238.098	127.811	88.5775	45.324	66.136	70.195	229.853	67.5581	1.77283	1.77283	26.3398	6.1142e-08	4.23769e-06	NT_078266.2	37794204	37794953	-	675	protein_coding
AgaP_AGAP004638	1275890	857.093	985.48	935.31	884.671	499.996	487.447	480.588	540.406	915.639	502.109	0.867115	0.867115	171.007	6.43553e-08	4.43548e-06	NT_078266.2	58803241	58804434	-	1125	protein_coding
AgaP_AGAP007457	1269758	1117.6	1891.27	1326.09	1494.83	660.835	781.625	587.288	637.525	1457.45	666.818	1.12816	1.12816	625.096	6.79711e-08	4.63293e-06	NT_078265.2	46653007	46654080	-	1074	protein_coding
AgaP_AGAP002043	4576905	107.385	220.471	89.6873	71.1294	8.15845	17.9586	30.8635	26.9241	122.168	20.9762	2.53393	2.53393	10.2398	6.77602e-08	4.63293e-06	NT_078266.2	14412816	14414564	+	1683	protein_coding
AgaP_AGAP011053	1269441	2931.22	3141.49	2718.38	2307.26	1568.75	679.005	1197.5	951.96	2774.59	1099.31	1.33643	1.33643	2806.57	7.19011e-08	4.84922e-06	NT_078267.5	15784161	15785543	-	1175	protein_coding
AgaP_AGAP005944	1276613	3070.42	4235.88	5482.67	3109.69	1175.98	1132.24	2216.88	1353.9	3974.66	1469.75	1.43506	1.43506	6274.59	7.19305e-08	4.84922e-06	NT_078265.2	23951581	23954055	-	1213	protein_coding
AgaP_AGAP010048	1279477	909.791	2339.3	936.378	756.861	230.768	221.489	492.052	352.898	1235.58	324.302	1.92957	1.92957	830.432	7.41329e-08	4.97053e-06	NT_078268.4	48236018	48267617	+	2645	protein_coding
AgaP_AGAP000818	1277432	1156.38	1990.44	1337.84	973.583	524.472	317.268	632.26	518.289	1364.56	498.072	1.45461	1.45461	750.8	7.90553e-08	5.27192e-06	NC_004818.2	15240572	15242864	-	1936	protein_coding
AgaP_AGAP007479	3290378	151.135	184.169	186.849	128.922	64.1021	47.8895	64.3724	34.6167	162.769	52.7452	1.62895	1.62895	12.1051	8.0726e-08	5.35439e-06	NT_078265.2	46844095	46845057	-	963	protein_coding
AgaP_AGAP003809	1271550	695.021	728.706	825.337	765.752	290.208	342.923	387.116	440.402	753.704	365.162	1.04424	1.04424	150.965	8.1602e-08	5.38355e-06	NT_078266.2	43708007	43719361	-	1759	protein_coding
AgaP_AGAP009604	1278977	3319	3083.06	2971.43	2556.21	5661.96	4884.73	5304.11	5476.17	2982.42	5331.74	-0.837953	0.837953	5519.31	8.22161e-08	5.39521e-06	NT_078268.4	36972579	36976781	+	990	protein_coding
-	novel.700	1412.91	682.664	853.097	1128.07	391.606	481.46	409.161	361.552	1019.18	410.945	1.30976	1.30976	369.956	9.011e-08	5.88194e-06	NT_078267.5	3133721	3167884	+	7340	-
AgaP_AGAP002830	1273131	4635.46	6097.05	7028.71	6972.9	9769.16	13913.6	14783.6	14389	6183.53	13213.8	-1.09563	1.09563	49425.4	9.24706e-08	6.00426e-06	NT_078266.2	28074852	28081996	-	3258	protein_coding
AgaP_AGAP010059	4578226	341.047	306.358	265.859	314.525	1229.6	551.584	713.387	694.258	306.947	797.206	-1.37576	1.37576	240.354	1.03307e-07	6.67279e-06	NT_078268.4	48494678	48498880	+	1302	protein_coding
AgaP_AGAP012048	1280620	9468.79	6620.34	8136.99	8660	3129.35	4934.33	4060.75	3885.73	8221.53	4002.54	1.03829	1.03829	17799.9	1.07567e-07	6.91173e-06	NT_078267.5	36859940	36869012	+	1440	protein_coding
AgaP_AGAP000785	1272376	238.634	471.047	263.723	283.406	109.556	73.5446	137.563	100.965	314.203	105.407	1.57743	1.57743	43.5955	1.11537e-07	7.1297e-06	NC_004818.2	14279661	14289825	-	1936	protein_coding
AgaP_AGAP001107	4577404	2773.12	2841.33	2487.75	3081.9	1592.06	1690.67	1568.75	1594.29	2796.03	1611.44	0.794956	0.794956	1403.24	1.14108e-07	7.23624e-06	NT_078266.2	263675	267184	+	2778	protein_coding
AgaP_AGAP000117	1272150	249.571	328.493	296.822	356.758	151.514	104.331	144.617	119.235	307.911	129.924	1.24692	1.24692	31.6793	1.14412e-07	7.23624e-06	NC_004818.2	1929371	1935351	+	1700	protein_coding
AgaP_AGAP007946	1278007	957.518	1975.39	1225.73	1158.07	396.268	462.647	602.279	612.524	1329.18	518.429	1.3581	1.3581	657.311	1.14963e-07	7.23624e-06	NT_078268.4	3253687	3259247	-	2124	protein_coding
AgaP_AGAP008215	4578154	878.968	1652.21	1296.2	948.021	613.049	462.647	353.607	456.748	1193.85	471.513	1.34156	1.34156	521.767	1.21563e-07	7.6128e-06	NT_078268.4	6960217	6961707	-	607	protein_coding
-	novel.215	6.96015	62.8653	43.7759	76.6863	4.66197	0	0	0	47.5719	1.16549	5.53287	5.53287	2.15356	1.24259e-07	7.74236e-06	NT_078265.2	22806828	22807986	+	1159	-
AgaP_AGAP011302	1270630	0	0	0	2.22279	29.1373	26.5103	90.8268	21.1547	0.555698	41.9073	-6.36725	6.36725	1.70995	1.3032e-07	7.99878e-06	NT_078267.5	20759083	20766129	+	1605	protein_coding
AgaP_AGAP006598	1277181	709.936	239.951	286.145	420.108	103.729	119.724	126.981	147.121	414.035	124.389	1.73383	1.73383	83.8949	1.29251e-07	7.99878e-06	NT_078265.2	34617824	34632568	+	3063	protein_coding
AgaP_AGAP008246	1277734	43.7495	41.6151	20.2864	23.3393	131.701	92.3583	120.808	128.851	32.2476	118.43	-1.86782	1.86782	7.42735	1.30258e-07	7.99878e-06	NT_078268.4	7791589	7793577	-	1275	protein_coding
AgaP_AGAP010695	1272497	445.45	388.702	495.416	719.073	1185.31	1279.33	1037.01	1100.04	512.16	1150.42	-1.16854	1.16854	407.38	1.33232e-07	8.13705e-06	NT_078267.5	8684589	8689428	+	1019	protein_coding
AgaP_AGAP008606	1275456	2126.82	1460.07	1217.18	1382.58	581.581	629.405	849.186	666.372	1546.66	681.636	1.18174	1.18174	748.273	1.35394e-07	8.22833e-06	NT_078268.4	13524426	13527578	-	1149	protein_coding
AgaP_AGAP001989	4576865	8706.16	26863.8	20510.6	18383.6	5996.46	7277.49	6440.77	7324.32	18616.1	6759.76	1.46149	1.46149	140572	1.37605e-07	8.32173e-06	NT_078266.2	13210284	13211226	+	871	protein_coding
AgaP_AGAP009595	1278962	1818.59	1780.59	1587.68	1623.75	824.004	981.735	1022.9	971.192	1702.65	949.958	0.841421	0.841421	566.549	1.39177e-07	8.3485e-06	NT_078268.4	36755388	36771781	+	1644	protein_coding
AgaP_AGAP011460	1278380	2083.07	2034.71	1717.94	1947.17	1255.24	712.356	653.424	642.333	1945.72	815.837	1.25512	1.25512	1276.64	1.39401e-07	8.3485e-06	NT_078267.5	24943973	24944974	+	485	protein_coding
AgaP_AGAP010400	1272650	71.5901	156.721	92.8904	100.026	32.6338	17.1034	31.7453	21.1547	105.307	25.6593	2.04504	2.04504	6.34371	1.43468e-07	8.4785e-06	NT_078267.5	2713758	2714511	+	688	protein_coding
CYP6Z2	1277759	694.027	821.676	314.973	501.24	114.218	71.8342	254.844	161.545	582.979	150.61	1.95222	1.95222	186.943	1.42826e-07	8.4785e-06	NT_078268.4	6973910	6975460	-	1479	protein_coding
AgaP_AGAP001047	1278631	950.558	1240.48	1111.48	1401.47	386.944	630.26	550.252	582.715	1176	537.543	1.12819	1.12819	407.626	1.43633e-07	8.4785e-06	NC_004818.2	20424066	20427902	+	1899	protein_coding
AgaP_AGAP011044	1269460	472.296	348.858	282.942	403.437	999.993	630.26	1179.87	871.188	376.883	920.327	-1.2878	1.2878	295.331	1.51576e-07	8.89241e-06	NT_078267.5	15726317	15729174	+	2304	protein_coding
AgaP_AGAP008701	5668137	439.484	462.193	451.64	360.092	207.458	213.792	230.153	195.2	428.352	211.651	1.01712	1.01712	46.9595	1.52087e-07	8.89241e-06	NT_078268.4	15605058	15605909	-	576	protein_coding
AgaP_AGAP008386	1277592	277.412	438.286	219.947	133.368	22.1444	43.6136	96.9995	61.5408	267.253	56.0746	2.24847	2.24847	44.5964	1.54526e-07	8.99238e-06	NT_078268.4	10240742	10241913	+	947	protein_coding
GSTE2	1280155	849.139	2086.07	1810.83	1523.72	706.289	466.923	648.133	540.406	1567.44	590.437	1.40912	1.40912	954.533	1.55959e-07	9.03317e-06	NT_078268.4	28597686	28598594	-	745	protein_coding
-	novel.1121	486.216	684.435	278.671	235.616	118.88	93.2135	155.199	130.774	421.235	124.517	1.7594	1.7594	88.0415	1.64476e-07	9.48199e-06	NT_078268.4	260407	264661	-	3481	-
AgaP_AGAP002138	1269419	43.7495	31.8754	50.1822	93.3573	224.94	159.062	212.517	165.391	54.7911	190.477	-1.80349	1.80349	18.4108	1.67817e-07	9.62956e-06	NT_078266.2	16395816	16397481	+	1512	protein_coding
AgaP_AGAP003753	1271485	5892.27	3125.56	3853.35	4516.71	1251.74	2106.28	2029.05	1907.77	4346.97	1823.71	1.25277	1.25277	6366.85	1.68956e-07	9.65004e-06	NT_078266.2	42938809	42952684	-	4386	protein_coding
AgaP_AGAP001531	1281646	32.8121	156.721	69.4009	114.474	10.4894	4.27585	22.9272	10.5773	93.3518	12.0674	2.95005	2.95005	6.60715	1.71974e-07	9.77717e-06	NT_078266.2	5882628	5884607	+	1833	protein_coding
AgaP_AGAP002113	1281027	1353.25	1324.6	1155.26	1340.34	834.493	495.143	442.67	518.289	1293.36	572.649	1.17705	1.17705	519.429	1.73091e-07	9.79553e-06	NT_078266.2	15755287	15758115	+	1662	protein_coding
AgaP_AGAP012247	1280442	235.651	268.284	249.843	314.525	481.349	530.205	527.324	600.023	267.076	534.725	-1.00247	1.00247	71.6362	1.81039e-07	1.01985e-05	NT_078267.5	39297023	39298182	+	1021	protein_coding
AgaP_AGAP010794	1278868	376.843	796.884	532.785	392.323	227.271	173.599	206.344	184.623	524.709	197.959	1.40817	1.40817	106.765	1.93953e-07	1.08764e-05	NT_078267.5	10431886	10436001	+	1577	protein_coding
AgaP_AGAP002969	1272994	3064.46	3156.55	2999.19	2447.29	6228.39	4600.81	5544.84	5252.13	2916.87	5406.54	-0.890066	0.890066	6198.47	1.95202e-07	1.08969e-05	NT_078266.2	30257856	30260094	-	1934	protein_coding
AgaP_AGAP010325	1278605	10426.3	16731.9	12778.3	14263.7	7117.67	6897.8	7199.13	7134.89	13550	7087.37	0.934999	0.934999	41766.2	2.01144e-07	1.1178e-05	NT_078267.5	837955	839858	-	1063	protein_coding
AgaP_AGAP008929	1279900	2139.75	2330.44	1965.65	1716	3849.62	3257.34	3852.64	3983.81	2037.96	3735.85	-0.874013	0.874013	2882.85	2.03687e-07	1.12686e-05	NT_078268.4	21102805	21105770	+	2441	protein_coding
AgaP_AGAP005091	1274767	1679.39	1963.88	1316.48	1846.03	444.053	854.314	830.668	763.491	1701.44	723.132	1.23352	1.23352	957.093	2.05748e-07	1.12971e-05	NT_078265.2	9898848	9941997	+	3775	protein_coding
AgaP_AGAP008007	1277942	2061.2	890.739	953.461	1419.25	442.887	623.419	452.37	464.441	1331.16	495.779	1.42441	1.42441	697.866	2.06233e-07	1.12971e-05	NT_078268.4	4016462	4019689	+	2607	protein_coding
AgaP_AGAP000691	5666779	706.953	379.848	717.498	719.073	1518.64	1342.62	1542.29	1325.05	630.843	1432.15	-1.18356	1.18356	642.091	2.07632e-07	1.12971e-05	NC_004818.2	12435496	12436530	-	1035	protein_coding
AgaP_AGAP008546	1275413	272.44	486.099	302.161	232.282	41.9577	70.9791	146.381	90.3881	323.246	87.4265	1.88298	1.88298	55.6106	2.07866e-07	1.12971e-05	NT_078268.4	12470808	12471331	+	288	protein_coding
AgaP_AGAP003544	1274201	87.4991	117.762	113.177	124.476	475.521	237.737	269.835	251.933	110.729	308.757	-1.47756	1.47756	39.2151	2.23123e-07	1.20731e-05	NT_078266.2	39358298	39359511	-	1141	protein_coding
AgaP_AGAP008227	1277752	23084.8	20237.3	21033.8	19053.8	10769.2	13415	12346.3	11820.7	20852.4	12087.8	0.786624	0.786624	76819.2	2.58285e-07	1.39147e-05	NT_078268.4	7167596	7172527	-	2746	protein_coding
AgaP_AGAP001652	1281521	548.858	690.633	722.837	653.501	1743.58	965.486	1678.09	1381.78	653.957	1442.23	-1.14071	1.14071	621.382	2.64284e-07	1.4176e-05	NT_078266.2	7310996	7317770	-	2297	protein_coding
AgaP_AGAP007278	5666880	190.907	145.21	210.338	176.712	548.947	325.82	384.471	427.901	180.792	421.785	-1.22178	1.22178	58.0776	2.74981e-07	1.46859e-05	NC_004818.2	1091287	1097023	+	932	protein_coding
AgaP_AGAP008036	4578351	622.436	872.145	769.816	706.848	340.324	295.889	397.698	414.439	742.811	362.087	1.03693	1.03693	144.951	2.76877e-07	1.47234e-05	NT_078268.4	4774141	4781127	-	516	protein_coding
AgaP_AGAP010303	4578408	1899.13	2326.9	1793.75	2010.52	1048.94	1237.43	959.413	1120.24	2007.57	1091.51	0.879147	0.879147	839.179	2.89081e-07	1.53064e-05	NT_078268.4	52903999	52937629	-	2063	protein_coding
AgaP_AGAP008647	1275496	885.928	1713.3	967.342	731.299	312.352	82.9514	425.034	267.318	1074.47	271.914	1.9832	1.9832	644.092	2.96268e-07	1.56199e-05	NT_078268.4	13939170	13940623	+	1062	protein_coding
AgaP_AGAP008807	4577970	1322.43	514.433	553.072	756.861	210.954	289.902	292.762	301.935	786.699	273.888	1.52127	1.52127	262.974	3.31957e-07	1.7427e-05	NT_078268.4	18089723	18102946	+	11756	protein_coding
AgaP_AGAP012302	1280392	2004.52	554.277	704.686	766.863	335.662	329.24	231.917	277.895	1007.59	293.679	1.77894	1.77894	509.666	3.38749e-07	1.77083e-05	NT_078267.5	39928958	39936423	-	2236	protein_coding
AgaP_AGAP000267	5666783	144.175	28.3337	86.4842	67.7952	355.475	230.041	318.335	354.821	81.6969	314.668	-1.94674	1.94674	54.2755	3.74822e-07	1.94557e-05	NC_004818.2	4953448	4957565	+	1422	protein_coding
AgaP_AGAP010735	1272536	2210.35	2528.78	2315.85	1622.64	851.975	1283.61	1054.65	1027.92	2169.4	1054.54	1.04034	1.04034	1242.92	3.76896e-07	1.94557e-05	NT_078267.5	9089962	9103038	-	3685	protein_coding
CLIPC9	1278509	656.243	1057.2	773.019	962.469	378.785	480.605	347.435	405.785	862.233	403.152	1.0965	1.0965	210.755	3.76908e-07	1.94557e-05	NT_078265.2	2714552	2719933	-	1089	protein_coding
AgaP_AGAP000750	1272339	510.08	371.879	616.066	792.426	1727.26	1249.4	1326.25	1169.28	572.613	1368.05	-1.25713	1.25713	632.715	3.78964e-07	1.94803e-05	NC_004818.2	13719123	13721789	+	1219	protein_coding
AgaP_AGAP010957	1271007	5010.32	3580.67	3629.13	4440.03	1275.05	2549.26	1869.44	1742.38	4165.04	1859.03	1.16336	1.16336	5317.65	3.95599e-07	2.02511e-05	NT_078267.5	13793545	13818291	+	655	protein_coding
AgaP_AGAP004612	1275920	891.894	1594.65	896.873	1100.28	515.148	561.846	477.061	472.134	1120.93	506.547	1.14629	1.14629	377.461	3.98053e-07	2.02925e-05	NT_078266.2	58392105	58394400	+	1691	protein_coding
AgaP_AGAP010280	1279703	2993.86	5170.89	5129.26	5574.76	1900.92	2320.93	2320.93	2316.44	4717.19	2214.8	1.09058	1.09058	6261.95	4.29112e-07	2.17858e-05	NT_078268.4	51982000	51984520	-	1432	protein_coding
AgaP_AGAP002429	1273531	103.408	81.4593	52.3176	75.5749	122.377	513.102	283.062	273.088	78.1899	297.907	-1.93049	1.93049	48.2756	4.33235e-07	2.18851e-05	NT_078266.2	21226460	21228741	-	1748	protein_coding
-	novel.373	180.964	139.012	179.375	172.266	301.863	501.984	337.735	390.4	167.904	382.995	-1.19195	1.19195	46.2642	4.34615e-07	2.18851e-05	NT_078265.2	37474442	37610417	-	4677	-
AgaP_AGAP002184	1269372	64.63	51.3548	56.5884	31.1191	139.859	166.758	124.336	163.468	50.9231	148.605	-1.54268	1.54268	9.5418	4.54518e-07	2.27943e-05	NT_078266.2	17205623	17211706	+	3976	protein_coding
AgaP_AGAP006339	5666952	644.311	494.954	247.708	256.733	83.9155	126.565	171.954	112.504	410.926	123.735	1.72992	1.72992	82.479	4.8296e-07	2.41226e-05	NT_078265.2	29815445	29823466	-	5580	protein_coding
PPO9	1275800	915.757	1648.66	1515.07	1793.79	663.166	767.942	390.643	428.863	1468.32	562.653	1.38399	1.38399	820.236	4.92745e-07	2.45121e-05	NT_078265.2	7455500	7457965	-	2186	protein_coding
-	novel.688	0	0	0	0	25.6408	15.3931	17.6363	11.5389	0	17.5523	-6.55724	6.55724	0.308082	5.15556e-07	2.55438e-05	NT_078267.5	717788	718449	+	587	-
AgaP_AGAP008387	5668248	357.951	576.413	279.739	168.932	120.046	68.4136	117.281	102.889	345.759	102.157	1.762	1.762	59.3416	5.26145e-07	2.59642e-05	NT_078268.4	10242076	10243285	+	1060	protein_coding
AgaP_AGAP005759	1276428	108.38	58.4382	52.3176	90.0231	187.644	191.558	238.09	244.24	77.2896	215.383	-1.48023	1.48023	19.0698	5.54912e-07	2.72747e-05	NT_078265.2	20299074	20300598	-	1335	protein_coding
AgaP_AGAP005003	1275828	636.357	636.622	555.207	553.475	311.187	322.399	352.725	316.358	595.415	325.667	0.870399	0.870399	72.7639	5.70232e-07	2.79165e-05	NT_078265.2	7788960	7792161	-	2593	protein_coding
AgaP_AGAP007314	1269855	104.402	58.4382	54.453	93.3573	312.352	135.972	379.18	225.97	77.6627	263.369	-1.76223	1.76223	34.4867	5.79496e-07	2.81466e-05	NT_078265.2	45313991	45315475	+	1200	protein_coding
AgaP_AGAP013124	11175451	553.829	440.057	178.307	108.917	76.9225	38.4826	92.5904	67.3103	320.278	68.8265	2.22037	2.22037	63.2276	5.78976e-07	2.81466e-05	NT_078266.2	6111440	6113456	-	1955	protein_coding
AgaP_AGAP010243	3292148	352.979	576.413	350.208	354.535	180.651	157.351	185.181	191.354	408.534	178.634	1.19504	1.19504	52.8538	6.11855e-07	2.96018e-05	NT_078268.4	51522643	51532705	-	1105	protein_coding
-	novel.1631	0	0	0	0	29.1373	16.2482	7.93632	19.2315	0	18.1383	-6.60288	6.60288	0.329	6.1687e-07	2.97278e-05	NW_161505.1	231	574	+	344	-
AgaP_AGAP006220	5667133	778.543	929.698	943.852	1088.06	1446.38	1756.52	2027.29	1890.46	935.037	1780.16	-0.929436	0.929436	714.233	6.37507e-07	3.06028e-05	NT_078265.2	28512602	28517680	+	3678	protein_coding
AgaP_AGAP003418	1272792	141.192	172.658	202.864	130.033	472.025	349.764	323.626	334.628	161.687	370.011	-1.1926	1.1926	43.3988	6.48309e-07	3.10007e-05	NT_078266.2	37482847	37493897	+	1943	protein_coding
AgaP_AGAP006206	1276869	163.066	221.357	250.911	173.378	446.384	388.247	454.134	416.362	202.178	426.282	-1.07555	1.07555	50.2225	6.52224e-07	3.10675e-05	NT_078265.2	28239196	28243323	-	2258	protein_coding
AgaP_AGAP008809	4577967	267.469	115.991	128.125	215.611	24.4754	76.9653	44.9725	38.463	181.799	46.219	1.96725	1.96725	18.3819	6.70275e-07	3.18046e-05	NT_078268.4	18125659	18126829	+	1099	protein_coding
TEP6	1278851	661.214	751.727	774.087	674.618	421.908	344.633	255.726	382.707	715.412	351.244	1.02796	1.02796	132.618	6.77626e-07	3.19365e-05	NT_078267.5	11185704	11190462	-	3996	protein_coding
AgaP_AGAP010682	1272485	798.429	967.771	679.061	563.478	445.218	289.902	284.826	297.127	752.185	329.268	1.19426	1.19426	178.858	6.80822e-07	3.19365e-05	NT_078267.5	8350096	8350545	-	450	protein_coding
AgaP_AGAP011028	1270955	37.7837	131.929	105.703	98.9143	5.82746	26.5103	17.6363	17.3084	93.5824	16.8206	2.46069	2.46069	5.89237	6.80033e-07	3.19365e-05	NT_078267.5	14601236	14602804	-	1503	protein_coding
AgaP_AGAP003742	1271474	1243.88	1395.43	1384.81	1255.88	2061.76	2157.59	2251.27	2295.28	1320	2191.48	-0.731355	0.731355	759.468	6.94171e-07	3.24394e-05	NT_078266.2	42814031	42818544	+	2693	protein_coding
AgaP_AGAP000605	5666815	40658.2	117741	60641.4	48134.6	19286.6	9170.84	31551.3	18285.3	66793.9	19573.5	1.77082	1.77082	2.22977e+06	7.189e-07	3.34682e-05	NC_004818.2	10822501	10823703	+	1203	protein_coding
AgaP_AGAP004107	1273930	842.178	2218.88	1150.99	1008.04	270.394	200.11	627.851	424.055	1305.02	380.603	1.77751	1.77751	854.548	7.33893e-07	3.39416e-05	NT_078266.2	49938996	49967641	-	3473	protein_coding
-	novel.315	46.7325	67.2924	54.453	40.0103	142.19	124	134.036	168.276	52.122	142.125	-1.44217	1.44217	8.10058	7.34572e-07	3.39416e-05	NT_078265.2	9719703	9722867	-	1745	-
GPROP6	1282006	572.721	409.067	341.666	704.625	1313.51	1424.71	1025.55	1027.92	507.02	1197.92	-1.24087	1.24087	477.349	7.39916e-07	3.4061e-05	NT_078266.2	665798	667234	-	1340	protein_coding
AgaP_AGAP011386	1278313	342.042	356.827	361.952	416.774	657.338	735.446	651.66	632.717	369.399	669.29	-0.858252	0.858252	89.9349	7.43528e-07	3.41e-05	NT_078267.5	23244242	23271343	+	2097	protein_coding
SRPN11	1281802	9372.34	9981.42	8949.51	9251.26	6435.85	5135.29	4997.24	5574.25	9388.63	5535.66	0.762318	0.762318	14845.4	7.63995e-07	3.49089e-05	NT_078266.2	4017727	4020192	+	1780	protein_coding
AgaP_AGAP003488	1270944	328.121	455.109	342.734	334.53	1120.04	579.805	771.587	825.032	365.124	824.116	-1.17282	1.17282	210.674	8.10762e-07	3.69091e-05	NT_078266.2	38599677	38601541	-	1865	protein_coding
AgaP_AGAP003007	4577124	109.374	432.974	308.567	314.525	16.3169	100.91	23.809	70.195	291.36	52.8077	2.45888	2.45888	56.9071	8.23041e-07	3.73304e-05	NT_078266.2	31037870	31039151	-	1024	protein_coding
AgaP_AGAP007990	1277959	613.488	1390.12	479.4	536.804	156.176	303.585	281.299	198.085	754.953	234.786	1.68415	1.68415	270.574	8.50423e-07	3.82542e-05	NT_078268.4	3835173	3857391	-	1617	protein_coding
AgaP_AGAP010509	1275246	7358.87	8910.93	8700.74	7375.23	4538.43	5281.53	4661.27	4085.74	8086.44	4641.74	0.800807	0.800807	11866	8.50923e-07	3.82542e-05	NT_078267.5	5244024	5251183	-	1680	protein_coding
AgaP_AGAP005195	1274901	647.294	297.503	123.854	362.315	1.16549	0	1.76363	19.2315	357.742	5.54016	6.01309	6.01309	124.046	8.52711e-07	3.82542e-05	NT_078265.2	12171394	12172468	-	867	protein_coding
AgaP_AGAP008469	1277511	15.9089	37.1879	36.302	36.6761	170.162	89.7928	115.518	89.4265	31.5187	116.225	-1.8805	1.8805	7.17511	8.82025e-07	3.94259e-05	NT_078268.4	10933665	10936225	-	2412	protein_coding
AgaP_AGAP002629	3290656	42903.4	113322	55996.9	64064.2	10756.3	4950.58	20927.2	10296.6	69071.7	11732.7	2.55756	2.55756	3.28776e+06	9.16799e-07	4.08323e-05	NT_078266.2	24564879	24567474	+	2448	protein_coding
AgaP_AGAP000721	1272314	1880.24	2460.6	1638.93	1250.32	731.93	809.846	978.813	827.917	1807.52	837.126	1.11052	1.11052	941.667	9.27187e-07	4.11464e-05	NC_004818.2	13133749	13137233	+	1931	protein_coding
AgaP_AGAP008327	1277658	835.218	882.77	856.3	613.491	1810.01	1244.27	1561.69	1621.22	796.945	1559.3	-0.967611	0.967611	581.182	9.754e-07	4.31309e-05	NT_078268.4	9150900	9152544	-	1471	protein_coding
AgaP_AGAP007589	5667069	173.01	169.117	162.291	186.715	389.275	271.944	379.18	395.208	172.783	358.902	-1.05406	1.05406	34.6401	9.82261e-07	4.32791e-05	NT_078265.2	48033195	48035035	-	1686	protein_coding
CLIPB16	1280226	22.8691	21.2502	8.54165	15.5595	92.0739	67.5584	66.136	60.5793	17.0551	71.5869	-2.05904	2.05904	2.97371	9.98588e-07	4.38419e-05	NT_078268.4	30075961	30080381	-	1221	protein_coding
CAPA	3289665	299.287	128.387	305.364	193.383	562.933	568.688	589.933	599.062	231.605	580.154	-1.32596	1.32596	121.486	1.0427e-06	4.56161e-05	NC_004818.2	6135743	6139283	-	1583	protein_coding
AgaP_AGAP000987	1270483	654.254	1004.96	1104.01	1124.73	3184.13	1696.66	1974.38	2117.39	971.989	2243.14	-1.20633	1.20633	1615.82	1.0709e-06	4.66843e-05	NC_004818.2	18933849	18935322	-	1052	protein_coding
AgaP_AGAP010589	1275316	1906.09	1172.31	1385.88	1408.14	721.44	879.969	672.824	647.141	1468.1	730.343	1.00701	1.00701	544.29	1.09284e-06	4.74732e-05	NT_078267.5	6555590	6556590	+	1001	protein_coding
AgaP_AGAP009184	1280146	4299.39	10428.6	4477.96	3463.11	2237.75	2201.21	1973.5	1826.03	5667.25	2059.62	1.46041	1.46041	13015	1.12275e-06	4.85852e-05	NT_078268.4	28493656	28494600	+	945	protein_coding
AgaP_AGAP003091	1273767	319.173	291.305	460.181	337.864	954.539	704.66	676.351	651.948	352.131	746.874	-1.08481	1.08481	155.822	1.12632e-06	4.85852e-05	NT_078266.2	32394207	32395229	-	837	protein_coding
AgaP_AGAP007167	4576533	773.571	931.469	781.561	751.304	498.831	440.412	437.38	442.325	809.476	454.737	0.833114	0.833114	125.84	1.17128e-06	5.03489e-05	NT_078265.2	43756355	43757437	-	1026	protein_coding
-	novel.1180	204.827	96.5115	169.765	117.808	439.391	255.696	500.87	409.631	147.228	401.397	-1.44729	1.44729	64.6019	1.22154e-06	5.23268e-05	NT_078268.4	20266404	20268160	-	1757	-
AgaP_AGAP002752	1273218	894.877	949.177	1254.55	833.547	1839.15	1567.53	2156.92	2088.54	983.039	1913.03	-0.960596	0.960596	864.889	1.26318e-06	5.39232e-05	NT_078266.2	26670074	26672699	+	1997	protein_coding
TEP15	1277615	10399.5	8115.82	9486.57	10701.6	5719.07	6258.13	4961.96	4760.76	9675.87	5424.98	0.834739	0.834739	18070.1	1.29587e-06	5.51283e-05	NT_078268.4	10061667	10075623	-	4431	protein_coding
AgaP_AGAP010191	1279611	1235.92	1491.06	1458.49	1685.99	803.025	859.445	821.85	872.149	1467.86	839.117	0.80648	0.80648	395.323	1.32856e-06	5.63245e-05	NT_078268.4	50383853	50385023	+	1074	protein_coding
AgaP_AGAP008359	1277620	298.292	201.877	177.239	70.018	59.4401	55.586	46.7361	31.732	186.857	48.3736	1.95221	1.95221	19.1776	1.34347e-06	5.67614e-05	NT_078268.4	10022318	10025260	+	2187	protein_coding
AgaP_AGAP006462	1277073	385.791	339.118	344.869	375.652	665.496	634.536	596.988	635.602	361.358	633.155	-0.809107	0.809107	73.874	1.37889e-06	5.80593e-05	NT_078265.2	32470454	32473897	+	2761	protein_coding
AgaP_AGAP006513	1277107	524.994	147.866	192.187	222.279	34.9648	93.2135	77.5996	71.1566	271.832	69.2336	1.96853	1.96853	41.046	1.4435e-06	6.05729e-05	NT_078265.2	33297395	33314570	-	4887	protein_coding
AgaP_AGAP008738	1275591	250.565	642.82	500.754	574.592	924.236	1322.09	1337.71	1338.51	492.183	1230.64	-1.32228	1.32228	545.316	1.47807e-06	6.18136e-05	NT_078268.4	16395718	16398277	+	1815	protein_coding
ANCE3	1279159	334.087	591.465	382.239	323.416	80.419	197.544	174.599	91.3497	407.802	135.978	1.58135	1.58135	73.8882	1.51237e-06	6.30339e-05	NT_078268.4	42361196	42365395	+	1448	protein_coding
AgaP_AGAP013429	11175493	1595.86	3753.32	1991.27	1571.51	447.549	103.476	544.961	322.128	2227.99	354.528	2.65213	2.65213	3509.87	1.52042e-06	6.31562e-05	NT_078266.2	12982942	12985117	-	1887	protein_coding
-	novel.1629	952.547	649.903	911.821	637.941	400.93	431.861	385.353	361.552	788.053	394.924	0.996514	0.996514	154.551	1.53031e-06	6.33536e-05	NW_161445.1	1	1114	-	1043	-
AgaP_AGAP012396	4577524	1780.8	2192.32	2406.61	2916.3	1089.74	1315.25	1201.91	1278.9	2324.01	1221.45	0.927618	0.927618	1215.64	1.54291e-06	6.36617e-05	NT_078267.5	41716004	41720036	+	756	protein_coding
AgaP_AGAP004689	1278574	2875.54	3775.46	3165.75	3703.17	1221.44	1999.39	1630.47	1982.77	3379.98	1708.52	0.98391	0.98391	2793.79	1.61151e-06	6.62707e-05	NT_078265.2	1052036	1057434	+	2660	protein_coding
-	novel.53	136.22	135.47	103.567	218.945	43.1232	61.5722	37.918	54.8098	148.551	49.3558	1.58646	1.58646	9.83963	1.66226e-06	6.80505e-05	NC_004818.2	15734488	15738214	+	2867	-
AgaP_AGAP007940	1278015	4946.68	7502.22	6541.83	7128.5	2806.51	3900.43	3321.79	3722.26	6529.81	3437.75	0.925442	0.925442	9560.84	1.66582e-06	6.80505e-05	NT_078268.4	3223455	3224647	-	722	protein_coding
AgaP_AGAP004011	1278829	149.146	145.21	131.328	115.585	304.194	267.668	240.735	311.551	135.317	281.037	-1.05196	1.05196	21.2342	1.67567e-06	6.8227e-05	NT_078266.2	47862452	47863669	+	1102	protein_coding
AgaP_AGAP004596	1275938	18662.2	20393.1	19520.9	17298.9	6564.06	11814.2	10750.2	9706.15	18968.8	9708.64	0.9662	0.9662	85749.9	1.69292e-06	6.87024e-05	NT_078266.2	58245636	58251038	-	2109	protein_coding
AgaP_AGAP010238	1279660	1935.92	1100.59	1553.51	1547.06	285.546	778.204	642.842	654.833	1534.27	590.356	1.37668	1.37668	890.972	1.71761e-06	6.94759e-05	NT_078268.4	51370694	51373869	-	1951	protein_coding
AgaP_AGAP006904	1270173	1619.73	908.448	1878.09	1521.5	320.511	252.275	876.523	430.786	1481.94	470.024	1.65599	1.65599	1023.98	1.72704e-06	6.9629e-05	NT_078265.2	39815884	39838118	+	3741	protein_coding
AgaP_AGAP003586	1274250	60943.1	30190.4	44031.1	42699.8	23090.7	22660.3	20749.1	21294.1	44466.1	21948.5	1.01858	1.01858	507041	1.73844e-06	6.98604e-05	NT_078266.2	40345852	40349366	-	1683	protein_coding
AgaP_AGAP009241	1280196	307.241	494.068	246.64	72.2408	79.2535	47.8895	67.8996	72.1182	280.047	66.7902	2.07121	2.07121	45.4787	1.77312e-06	7.10225e-05	NT_078268.4	29222046	29224369	+	1661	protein_coding
AgaP_AGAP006363	1276973	96.4478	78.803	109.974	87.8003	200.465	212.082	205.463	189.43	93.2562	201.86	-1.11602	1.11602	11.7948	1.93067e-06	7.70487e-05	NT_078265.2	30501857	30504159	+	2166	protein_coding
AgaP_AGAP012251	1280438	5066.99	6862.06	3315.23	3648.71	1178.31	1604.3	2486.71	2202.01	4723.25	1867.83	1.33829	1.33829	8153.39	1.93605e-06	7.70487e-05	NT_078267.5	39324424	39328403	+	1789	protein_coding
-	novel.1214	51.704	64.6362	33.0989	58.904	8.15845	13.6827	13.2272	7.69261	52.0858	10.6902	2.27352	2.27352	1.71359	1.95116e-06	7.74e-05	NT_078268.4	35373386	35375130	-	1575	-
AgaP_AGAP004852	1275115	2152.68	1656.63	1665.62	1907.16	716.778	1096.33	963.822	1078.89	1845.52	963.954	0.936286	0.936286	777.162	2.01165e-06	7.95441e-05	NT_078265.2	4467956	4475550	-	2968	protein_coding
AgaP_AGAP008849	1279816	973.427	955.375	919.295	911.345	2022.13	1395.64	1594.32	1647.18	939.861	1664.82	-0.824269	0.824269	525.561	2.08144e-06	8.20407e-05	NT_078268.4	19412110	19417367	-	1117	protein_coding
AgaP_AGAP004352	1274499	6289.99	7207.37	6737.22	5948.19	4433.54	3797.81	3936.42	3657.83	6545.7	3956.4	0.726524	0.726524	6704.46	2.13921e-06	8.39738e-05	NT_078266.2	54946117	54948447	-	1771	protein_coding
AgaP_AGAP009100	1280052	308.235	375.421	265.859	271.181	157.342	149.655	154.317	128.851	305.174	147.541	1.05015	1.05015	24.8481	2.1441e-06	8.39738e-05	NT_078268.4	25597268	25599732	+	2205	protein_coding
GPROP9	1279519	2962.04	972.199	1062.37	1204.75	4708.59	3871.35	4363.21	4280.94	1550.34	4306.02	-1.47372	1.47372	7593.79	2.2066e-06	8.61483e-05	NT_078268.4	48805825	48807078	-	1101	protein_coding
AgaP_AGAP008408	1277571	1140.47	1576.06	833.878	1220.31	312.352	547.308	639.315	525.02	1192.68	505.999	1.2361	1.2361	471.531	2.23422e-06	8.69513e-05	NT_078268.4	10414845	10435253	-	1994	protein_coding
AgaP_AGAP002328	5667475	681.101	1385.69	786.899	625.716	440.556	133.406	301.58	262.51	869.852	284.513	1.6145	1.6145	342.622	2.2473e-06	8.71852e-05	NT_078266.2	19896041	19897138	+	938	protein_coding
AgaP_AGAP009636	4578392	276.417	443.599	275.468	250.064	93.2394	36.7723	145.499	104.812	311.387	95.0807	1.71279	1.71279	46.7885	2.26298e-06	8.75183e-05	NT_078268.4	37386249	37387516	+	1210	protein_coding
AgaP_AGAP010033	5668289	125.283	224.013	150.547	132.256	59.4401	61.5722	53.7906	66.3487	158.025	60.2879	1.39244	1.39244	9.55246	2.29985e-06	8.86664e-05	NT_078268.4	48061954	48063085	+	906	protein_coding
AgaP_AGAP007887	1278070	118.323	34.5316	87.5519	46.6786	280.884	222.344	204.581	222.124	71.7712	232.483	-1.6962	1.6962	25.8283	2.31273e-06	8.88851e-05	NT_078268.4	2509057	2512476	+	2277	protein_coding
AgaP_AGAP009040	4578081	280.395	257.659	285.078	263.401	148.018	150.51	104.936	121.159	271.633	131.155	1.05164	1.05164	19.734	2.33928e-06	8.96265e-05	NT_078268.4	24529826	24532358	+	792	protein_coding
AgaP_AGAP005653	1276337	203.833	228.44	311.77	275.626	448.715	541.322	567.888	479.826	254.917	509.438	-1.00074	1.00074	64.7807	2.36159e-06	9.02011e-05	NT_078265.2	18304594	18306299	-	1470	protein_coding
AgaP_AGAP011119	1270806	1602.82	2355.24	1834.32	2255.02	1220.27	1076.66	1060.82	1055.81	2011.85	1103.39	0.866912	0.866912	825.299	2.38894e-06	9.0964e-05	NT_078267.5	17321524	17326732	+	807	protein_coding
AgaP_AGAP004707	1278521	209.799	154.95	216.744	181.158	271.56	520.798	449.725	525.982	190.663	442.016	-1.21509	1.21509	63.1786	2.43815e-06	9.25521e-05	NT_078265.2	2358158	2431617	+	6520	protein_coding
AgaP_AGAP001919	1281205	2878.52	3344.26	3829.86	2569.55	8095.51	4906.96	5566.89	6540.64	3155.55	6277.5	-0.992144	0.992144	9746.6	2.47163e-06	9.35353e-05	NT_078266.2	12097943	12099925	+	1983	protein_coding
AgaP_AGAP010186	1279606	349.996	99.1678	121.718	301.188	27.9718	73.5446	62.6088	48.0788	218.018	53.051	2.03283	2.03283	27.214	2.52098e-06	9.4821e-05	NT_078268.4	50210751	50228190	-	4036	protein_coding
AgaP_AGAP004603	4576815	371.871	520.631	320.312	330.085	194.637	179.586	187.826	131.736	385.725	173.446	1.15469	1.15469	45.0621	2.51713e-06	9.4821e-05	NT_078266.2	58318633	58323306	-	4380	protein_coding
AgaP_AGAP007781	1278182	8579.88	6855.86	6316.55	6164.91	2571.08	4453.72	3692.15	3461.67	6979.3	3544.66	0.977248	0.977248	11796.8	2.54971e-06	9.56102e-05	NT_078268.4	763333	768108	-	677	protein_coding
AgaP_AGAP001763	1281412	464.342	573.757	916.092	766.863	1650.34	1312.69	1345.65	1462.56	680.263	1442.81	-1.08509	1.08509	581.473	2.57981e-06	9.64459e-05	NT_078266.2	9523897	9529284	+	2521	protein_coding
AgaP_AGAP007755	3291583	48.7211	190.367	147.343	93.3573	20.9789	3.42068	35.2725	20.1931	119.947	19.9663	2.58976	2.58976	9.99617	2.6233e-06	9.77754e-05	NT_078268.4	302891	303948	-	729	protein_coding
AgaP_AGAP010050	1279480	857.093	302.816	372.629	552.364	213.285	209.517	158.726	177.892	521.226	189.855	1.45731	1.45731	109.807	2.64017e-06	9.81079e-05	NT_078268.4	48336678	48341947	+	2347	protein_coding
GST_ANOGA	1272645	6907.45	6887.73	7126.94	8507.74	5106.02	3901.28	3567.82	4007.85	7357.47	4145.74	0.827728	0.827728	10315.2	2.64844e-06	9.81195e-05	NT_078267.5	2779188	2784335	-	1343	protein_coding
AgaP_AGAP007758	1278208	1148.43	1144.86	1188.36	1470.38	593.236	792.742	649.897	704.835	1238	685.177	0.852559	0.852559	305.617	2.66031e-06	9.82641e-05	NT_078268.4	317615	323910	+	2160	protein_coding
AgaP_AGAP011442	1278251	1.98861	0	0	0	10.4894	11.1172	73.1905	36.5399	0.497154	32.8343	-6.01928	6.01928	1.04569	2.67611e-06	9.85528e-05	NT_078267.5	24745730	24749233	+	1394	protein_coding
AgaP_AGAP012276	3291542	135.226	149.637	137.734	147.816	36.1303	69.2687	56.4361	25.001	142.603	46.709	1.60299	1.60299	9.19569	2.75226e-06	0.000101056	NT_078267.5	39689492	39691917	+	1215	protein_coding
AgaP_AGAP004133	1273957	136.22	192.138	188.984	114.474	36.1303	18.8137	79.3632	29.8088	157.954	41.029	1.94334	1.94334	13.6714	2.76315e-06	0.000101154	NT_078266.2	50588487	50589855	-	1369	protein_coding
-	novel.859	248.577	394.015	197.526	323.416	50.1162	88.0825	146.381	104.812	290.883	97.3479	1.5756	1.5756	37.456	2.814e-06	0.000102711	NT_078267.5	7488893	7494639	-	4286	-
AgaP_AGAP003444	1272818	92.4706	149.637	121.718	83.3547	47.7852	25.6551	37.918	34.6167	111.795	36.4938	1.62413	1.62413	5.67031	2.83853e-06	0.000102997	NT_078266.2	37835670	37836291	-	547	protein_coding
AgaP_AGAP010765	4577909	55.6812	26.5628	16.0156	25.5621	1.16549	4.27585	3.52725	0.961576	30.9554	2.48254	3.60126	3.60126	0.810705	2.83366e-06	0.000102997	NT_078267.5	10020211	10021613	+	576	protein_coding
AgaP_AGAP010178	4578052	3024.68	3462.02	2752.55	2666.24	1462.69	1844.6	1854.45	1685.64	2976.37	1711.85	0.797821	0.797821	1599.02	2.8503e-06	0.000103121	NT_078268.4	49946776	49947904	-	884	protein_coding
AgaP_AGAP005640	1276326	183.947	145.21	187.916	211.165	431.232	331.806	380.943	328.859	182.06	368.21	-1.01701	1.01701	34.652	2.95001e-06	0.000106416	NT_078265.2	18121372	18124666	+	2891	protein_coding
AgaP_AGAP009616	1278990	139.203	239.065	108.906	94.4687	46.6197	17.1034	45.8543	46.1556	145.411	38.9333	1.90788	1.90788	11.3375	2.97895e-06	0.000107147	NT_078268.4	37041535	37042324	+	715	protein_coding
GSTE7	5668094	125.283	298.389	195.39	151.15	87.412	35.0619	65.2542	50.0019	192.553	59.4325	1.70317	1.70317	17.721	3.04221e-06	0.000108899	NT_078268.4	28600501	28601320	+	678	protein_coding
-	novel.1217	29.8292	30.1045	14.9479	20.0051	0	0.855169	2.64544	0.961576	23.7217	1.11555	4.3473	4.3473	0.511038	3.04532e-06	0.000108899	NT_078268.4	36189858	36205915	-	892	-
AgaP_AGAP005971	1276644	4642.42	2613.78	3014.13	3136.36	1677.14	1818.09	1776.85	1645.26	3351.67	1729.34	0.954567	0.954567	2631.98	3.05861e-06	0.000109058	NT_078265.2	24320898	24330936	-	3381	protein_coding
AgaP_AGAP010110	1279535	309.23	196.565	240.234	203.386	52.4472	114.593	44.0907	103.85	237.353	78.7452	1.58856	1.58856	25.1566	3.0911e-06	0.000109899	NT_078268.4	49185431	49186215	+	630	protein_coding
AgaP_AGAP005072	1274755	172.015	94.7407	103.567	121.142	57.1092	18.8137	30.8635	12.5005	122.866	29.8217	2.05587	2.05587	8.65731	3.11365e-06	0.000110382	NT_078265.2	9545863	9554248	-	2814	protein_coding
AgaP_AGAP008728	1275579	281.389	310.785	318.176	294.52	595.567	463.502	536.143	584.638	301.218	544.962	-0.854523	0.854523	59.4115	3.17572e-06	0.00011226	NT_078268.4	16160143	16163293	-	3012	protein_coding
-	novel.482	6.96015	14.1668	2.13541	7.77977	53.6127	125.71	33.5089	29.8088	7.76054	60.6601	-2.95328	2.95328	2.79836	3.24255e-06	0.000114295	NT_078266.2	39825305	39829916	+	2353	-
AgaP_AGAP001959	1281164	129.26	106.251	162.291	111.14	238.926	271.944	270.717	296.165	127.236	269.438	-1.08434	1.08434	20.2215	3.29161e-06	0.000115694	NT_078266.2	12841068	12843396	+	2163	protein_coding
AgaP_AGAP012521	1274400	1073.85	2143.62	1583.41	1839.36	614.215	945.817	719.56	791.377	1660.06	767.742	1.11212	1.11212	796.231	3.33232e-06	0.000116777	NW_045758.1	16529	18670	-	2048	protein_coding
AgaP_AGAP000011	1272265	2853.66	1414.91	1285.52	1630.42	675.986	739.722	811.268	902.92	1796.13	782.474	1.19862	1.19862	1027.49	3.34134e-06	0.000116777	NC_004818.2	127704	134756	-	2123	protein_coding
AgaP_AGAP007643	1269582	14333.9	13697.6	13520.4	13715.7	8318.12	9634.34	9005.96	8183.97	13816.9	8785.6	0.653173	0.653173	25314	3.37703e-06	0.00011769	NT_078265.2	48608644	48628119	-	2094	protein_coding
AgaP_AGAP010871	1271088	157.101	164.689	163.359	123.365	405.592	274.509	278.653	326.936	152.128	321.422	-1.07626	1.07626	28.6604	3.44275e-06	0.000119643	NT_078267.5	12309047	12309481	-	435	protein_coding
AgaP_AGAP007625	1269604	320.167	265.628	289.348	344.533	163.169	129.131	126.981	175.007	304.919	148.572	1.03883	1.03883	24.4444	3.50948e-06	0.000121619	NT_078265.2	48384753	48385650	-	718	protein_coding
AgaP_AGAP007315	4576318	267.469	329.379	227.421	197.829	488.342	468.633	611.979	520.212	255.524	522.291	-1.02971	1.02971	71.1647	3.63634e-06	0.000125662	NT_078265.2	45315917	45318113	+	1934	protein_coding
AgaP_AGAP012417	1280298	1365.18	2065.7	1709.4	2231.68	916.077	1006.53	980.577	1036.58	1842.99	984.942	0.903745	0.903745	736.249	3.68351e-06	0.000126937	NT_078267.5	41831074	41834030	-	2790	protein_coding
AgaP_AGAP007818	3291594	314.201	784.488	463.384	426.776	201.63	60.717	196.644	160.583	497.212	154.894	1.68495	1.68495	117.182	3.76268e-06	0.000129014	NT_078268.4	1374396	1377790	-	1296	protein_coding
AgaP_AGAP012292	4577527	1103.68	981.938	944.92	1279.22	660.835	395.088	610.215	500.019	1077.44	541.539	0.993239	0.993239	287.189	3.7647e-06	0.000129014	NT_078267.5	39814231	39816748	+	1917	protein_coding
GPRADS	1271793	15.9089	0	10.6771	6.66838	64.1021	47.0343	58.1997	70.195	8.31359	59.8828	-2.85948	2.85948	2.65938	3.78548e-06	0.000129367	NC_004818.2	7833802	7835573	-	1617	protein_coding
AgaP_AGAP010398	4577849	187.924	169.117	213.541	182.269	849.644	300.164	387.998	462.518	188.213	500.081	-1.40849	1.40849	97.262	3.82219e-06	0.00013026	NT_078267.5	2707974	2709322	+	1305	protein_coding
AgaP_AGAP010687	1272489	318.178	255.888	200.729	244.507	104.894	104.331	145.499	92.3113	254.826	111.759	1.18816	1.18816	20.4681	3.84604e-06	0.000130712	NT_078267.5	8393435	8399019	+	3695	protein_coding
AgaP_AGAP010088	1279518	532.949	190.367	217.812	385.654	65.2676	133.406	119.927	109.62	331.696	107.055	1.62799	1.62799	50.4633	3.90832e-06	0.000132464	NT_078268.4	48706241	48715939	+	7463	protein_coding
AgaP_AGAP004265	1274110	184.941	124.845	77.9425	153.373	41.9577	58.1515	31.7453	42.3093	135.275	43.541	1.63422	1.63422	8.4152	3.9918e-06	0.000134466	NT_078266.2	53491208	53495149	+	3681	protein_coding
AgaP_AGAP005822	1276489	791.469	1239.6	2265.67	600.154	3694.61	3208.6	3615.44	3353.98	1224.22	3468.16	-1.50229	1.50229	5035.23	3.99477e-06	0.000134466	NT_078265.2	21865434	21867120	+	1687	protein_coding
AgaP_AGAP010205	5668163	679.112	403.755	728.175	621.27	280.884	336.937	272.48	278.857	608.078	292.289	1.05576	1.05576	99.7225	4.00009e-06	0.000134466	NT_078268.4	50697217	50698421	+	1047	protein_coding
AgaP_AGAP003547	1274207	369.882	93.8552	117.448	124.476	601.394	518.233	583.761	567.33	176.415	567.679	-1.68589	1.68589	153.087	4.07469e-06	0.000136602	NT_078266.2	39423689	39425846	+	1130	protein_coding
AgaP_AGAP002456	1273506	1609.78	323.181	698.28	1001.37	268.063	356.606	268.071	238.471	908.153	282.803	1.6826	1.6826	391.063	4.1457e-06	0.000138606	NT_078266.2	21565035	21572465	-	3201	protein_coding
AgaP_AGAP008280	1277702	253.548	335.577	384.374	330.085	181.817	164.193	133.154	153.852	325.896	158.254	1.04363	1.04363	28.1039	4.17799e-06	0.000139308	NT_078268.4	8557061	8558021	-	890	protein_coding
AgaP_AGAP004883	5667361	673.146	847.353	681.196	737.967	369.461	71.8342	254.844	250.971	734.916	236.778	1.63639	1.63639	248.142	4.20413e-06	0.000139801	NT_078265.2	4939315	4940319	+	929	protein_coding
AgaP_AGAP000615	1271689	682.095	707.456	885.128	571.258	1522.13	1107.44	1298.03	1446.21	711.484	1343.45	-0.916641	0.916641	399.386	4.3073e-06	0.000142847	NC_004818.2	11202826	11207016	+	2578	protein_coding
AgaP_AGAP007119	1269987	11213.8	13120.3	13515	9712.49	7780.83	6657.49	6713.25	6437.75	11890.4	6897.33	0.78577	0.78577	24930.7	4.36725e-06	0.000144447	NT_078265.2	43040522	43043135	-	1529	protein_coding
AgaP_AGAP010895	1271052	3928.51	950.948	1269.5	2375.05	377.62	881.68	699.278	625.986	2131	646.141	1.72102	1.72102	2204.82	4.38645e-06	0.000144694	NT_078267.5	12732941	12745991	+	6968	protein_coding
AgaP_AGAP002858	1273109	17111	7895.35	9219.64	11341.8	3954.52	5972.5	5701.81	4949.23	11392	5144.51	1.14681	1.14681	39030.5	4.47436e-06	0.0001472	NT_078266.2	28322913	28389385	+	6693	protein_coding
AgaP_AGAP007357	1269822	270.452	293.076	225.286	165.598	86.2465	130.841	75.836	94.2344	238.603	96.7895	1.30105	1.30105	20.1111	4.49345e-06	0.000147435	NT_078265.2	46022064	46028811	+	1234	protein_coding
AgaP_AGAP006823	5667321	72.5844	153.179	179.375	265.624	331	537.046	606.688	484.634	167.69	489.842	-1.54876	1.54876	103.782	4.58736e-06	0.000150117	NT_078265.2	38915890	38951679	+	2544	protein_coding
AgaP_AGAP005987	1276660	449.427	635.736	464.452	576.815	1177.15	1066.4	809.505	1007.73	531.608	1015.2	-0.932583	0.932583	233.857	4.60225e-06	0.000150206	NT_078265.2	24546616	24556249	+	2285	protein_coding
AgaP_AGAP004678	1275380	1268.74	2630.6	1548.17	1909.38	582.746	974.893	741.605	946.191	1839.22	811.359	1.18035	1.18035	1056.5	4.6351e-06	0.000150879	NT_078265.2	203779	205293	+	1459	protein_coding
AgaP_AGAP002091	1281370	2729.37	3392.96	4092.52	3534.24	4410.23	7859.01	8448.66	7702.22	3437.27	7105.03	-1.04772	1.04772	13452.4	4.90822e-06	0.000159349	NT_078266.2	15221488	15227114	-	4487	protein_coding
AgaP_AGAP007326	1269847	21.8748	46.0422	46.9791	40.0103	158.507	99.1997	101.409	108.658	38.7266	116.943	-1.59146	1.59146	6.11786	5.0126e-06	0.000162311	NT_078265.2	45402985	45424127	-	948	protein_coding
AgaP_AGAP010596	1275323	1869.3	3612.54	1593.02	968.026	367.13	796.163	848.305	629.832	2010.72	660.357	1.60602	1.60602	1823.48	5.03753e-06	0.000162691	NT_078267.5	6591865	6595810	-	2088	protein_coding
AgaP_AGAP012461	1271158	3598.4	5910.22	4094.65	5045.74	2118.87	2829.76	2338.57	2569.33	4662.25	2464.13	0.919855	0.919855	4831.74	5.10743e-06	0.000164518	NW_045706.1	45407	84511	+	2686	protein_coding
AgaP_AGAP012296	3291548	421.586	543.652	393.984	566.812	216.782	54.7308	225.744	93.2729	481.508	147.632	1.70772	1.70772	111.473	5.13983e-06	0.00016513	NT_078267.5	39836357	39838568	+	1793	protein_coding
AgaP_AGAP001909	1281218	197.867	150.523	143.073	142.259	351.979	296.744	276.889	362.514	158.43	322.032	-1.02182	1.02182	26.7654	5.22823e-06	0.000167534	NT_078266.2	12006614	12009304	+	2496	protein_coding
COX1	1267414	871815	682618	903342	1.07181e+06	275499	534395	379675	498531	882397	422025	1.0641	1.0641	2.11942e+08	5.29604e-06	0.000169267	NC_002084.1	1424	2960	+	1537	protein_coding
COX3	1267418	341478	310897	371887	466569	169993	242822	179558	215649	372708	202005	0.883648	0.883648	2.91393e+07	5.63065e-06	0.000179497	NC_002084.1	4703	5489	+	787	protein_coding
AgaP_AGAP004824	1278404	598.573	347.087	374.765	605.711	261.07	220.634	179.89	199.046	481.534	215.16	1.16308	1.16308	70.9551	5.73861e-06	0.000182414	NT_078265.2	3953334	3982092	-	2769	protein_coding
AgaP_AGAP001133	1282033	551.841	204.534	249.843	257.844	93.2394	144.524	112.872	92.3113	316.015	110.737	1.51088	1.51088	42.1394	5.75172e-06	0.000182414	NT_078266.2	556578	560219	-	3486	protein_coding
AgaP_AGAP001903	1281223	32706.8	21356.5	26258.1	26145.6	17702.7	14711.5	13506.7	12789	26616.7	14677.5	0.858758	0.858758	142546	5.83768e-06	0.000184661	NT_078266.2	11975823	11977806	+	1545	protein_coding
AgaP_AGAP012493	5668364	1033.09	2475.65	1533.23	2100.54	641.021	931.28	687.815	842.34	1785.63	775.614	1.20279	1.20279	1020.12	5.85251e-06	0.000184661	NW_045579.1	56200	59434	+	3174	protein_coding
AgaP_AGAP005888	1276553	7732.73	7513.73	6597.36	5271.35	33061.5	14023.1	9825.17	15063.1	6778.79	17993.2	-1.40828	1.40828	125763	6.03973e-06	0.000190082	NT_078265.2	23177221	23177796	+	472	protein_coding
AgaP_AGAP012358	1280463	502.125	452.453	505.025	450.115	319.345	243.723	223.981	198.085	477.43	246.283	0.957175	0.957175	53.4286	6.09176e-06	0.000191232	NT_078267.5	41074867	41089223	+	3161	protein_coding
AgaP_AGAP004573	1274713	517.04	566.673	446.301	496.794	127.039	269.378	292.762	176.93	506.702	216.527	1.22364	1.22364	84.2014	6.16195e-06	0.000192944	NT_078266.2	57711826	57725049	-	2403	protein_coding
AgaP_AGAP011772	1280869	86.5048	197.45	201.796	173.378	378.785	359.171	423.27	386.553	164.782	386.945	-1.23164	1.23164	49.3563	6.20818e-06	0.000193899	NT_078267.5	33119328	33123245	-	3019	protein_coding
AgaP_AGAP013459	11175744	354.968	540.996	565.884	415.662	216.782	242.013	246.026	241.356	469.377	236.544	0.988167	0.988167	54.2114	6.29728e-06	0.000196051	NT_078266.2	19915255	19916259	+	909	protein_coding
AgaP_AGAP006062	1276735	159.089	188.596	182.578	135.59	325.173	330.095	350.962	288.473	166.463	323.676	-0.958149	0.958149	24.7157	6.31401e-06	0.000196051	NT_078265.2	25935512	25940149	-	4497	protein_coding
-	novel.310	320.167	233.753	222.083	361.204	92.0739	161.627	96.9995	124.043	284.302	118.686	1.25693	1.25693	27.4285	6.32474e-06	0.000196051	NT_078265.2	5608142	5616649	-	4403	-
AgaP_AGAP002884	1273084	3348.83	3951.66	2480.28	2433.96	1051.27	1578.64	1777.74	1547.18	3053.68	1488.71	1.03626	1.03626	2449.14	6.34923e-06	0.000196216	NT_078266.2	28670721	28674244	+	2310	protein_coding
AgaP_AGAP010733	1272534	3126.1	6658.41	6200.17	4334.45	2051.27	2651.88	2409.11	2469.33	5079.78	2395.4	1.08443	1.08443	7205.92	6.36186e-06	0.000196216	NT_078267.5	9021623	9023504	-	1637	protein_coding
AgaP_AGAP002530	1273432	585.647	756.154	568.02	600.154	424.239	296.744	276.008	273.088	627.494	317.52	0.985271	0.985271	96.084	6.57593e-06	0.000202312	NT_078266.2	22441885	22443241	-	1233	protein_coding
AgaP_AGAP006546	1277144	438.49	333.806	219.947	297.854	142.19	94.9238	166.663	136.544	322.524	135.08	1.25697	1.25697	35.1353	6.64021e-06	0.000203782	NT_078265.2	34103751	34105899	+	1510	protein_coding
AgaP_AGAP006389	1277001	1626.69	1794.76	1469.16	1337.01	931.229	862.866	1011.44	813.493	1556.91	904.757	0.783396	0.783396	425.297	6.90569e-06	0.000211403	NT_078265.2	31048592	31050091	-	1259	protein_coding
PESC_ANOGA	1269992	1754.95	1898.35	2064.94	1441.48	3603.7	2815.22	2985.82	3081.85	1789.93	3121.65	-0.802112	0.802112	1773.47	6.95052e-06	0.000212249	NT_078265.2	42955322	42957554	-	2101	protein_coding
AgaP_AGAP011749	5667799	684.084	485.214	463.384	525.69	148.018	318.123	261.017	233.663	539.593	240.205	1.16492	1.16492	89.6331	7.01939e-06	0.000213823	NT_078267.5	32886016	32888673	-	2420	protein_coding
AgaP_AGAP012415	4577714	315.195	365.681	328.853	417.885	158.507	215.503	186.063	176.93	356.904	184.251	0.951524	0.951524	29.8091	7.11337e-06	0.000216152	NT_078267.5	41828846	41829610	-	687	protein_coding
TEP1	36518491	7631.31	3892.34	3287.47	3299.74	2445.2	1871.11	1406.49	1736.61	4527.71	1864.85	1.27996	1.27996	7090.82	7.14277e-06	0.000216512	NT_078267.5	11202091	11205737	-	3089	protein_coding
AgaP_AGAP004637	1275892	238.634	79.6884	146.276	173.378	55.9437	65.8481	43.2089	33.6552	159.494	49.6639	1.68221	1.68221	12.0626	7.20651e-06	0.000217528	NT_078266.2	58792226	58799775	+	4560	protein_coding
AgaP_AGAP001156	5667697	61.6471	69.0633	60.8592	138.925	23.3099	25.6551	14.9908	25.001	82.6235	22.2392	1.89291	1.89291	3.64627	7.21156e-06	0.000217528	NT_078266.2	630537	634830	-	4085	protein_coding
AgaP_AGAP008065	1277886	134.232	221.357	84.3488	104.471	27.9718	14.5379	63.4906	24.0394	136.102	32.5099	2.06512	2.06512	10.7313	7.29301e-06	0.000219449	NT_078268.4	4978024	4981226	-	2034	protein_coding
-	novel.1342	353.973	98.2824	177.239	293.409	53.6127	87.2273	84.6541	53.8482	230.726	69.8356	1.72008	1.72008	25.8857	7.33059e-06	0.000220043	NW_045343.1	20	7370	-	5300	-
AgaP_AGAP004762	1278461	151.135	237.294	140.937	102.248	66.4331	50.455	65.2542	46.1556	157.904	57.0745	1.47247	1.47247	10.1665	7.47093e-06	0.000223711	NT_078265.2	3150315	3152338	+	1444	protein_coding
AgaP_AGAP003197	1273869	88.4934	167.346	240.234	136.702	777.384	322.399	330.68	436.555	158.194	466.755	-1.55998	1.55998	95.2098	7.51567e-06	0.000224506	NT_078266.2	33757141	33758185	+	956	protein_coding
AgaP_AGAP001127	4577388	3255.36	7199.4	5425.01	6183.81	1798.36	2926.39	2614.58	2734.72	5515.9	2518.51	1.13086	1.13086	8984.33	7.54352e-06	0.00022453	NT_078266.2	514772	517415	+	2102	protein_coding
AgaP_AGAP003702	1274378	886.922	779.176	770.884	919.125	437.06	529.35	443.552	530.79	839.027	485.188	0.789422	0.789422	125.202	7.55289e-06	0.00022453	NT_078266.2	42149750	42174563	+	5883	protein_coding
OBP14	1273055	510.08	169.117	342.734	574.592	1706.28	906.48	1004.39	915.42	399.13	1133.14	-1.50586	1.50586	538.773	7.95744e-06	0.000235988	NT_078266.2	29134157	29134861	+	629	protein_coding
AgaP_AGAP003494	1270938	790.474	363.025	319.244	161.152	137.528	103.476	137.563	124.043	408.474	125.652	1.7019	1.7019	79.988	8.01605e-06	0.000237156	NT_078266.2	38660137	38661972	+	1611	protein_coding
AgaP_AGAP005964	1276638	302.269	170.002	89.6873	182.269	46.6197	81.2411	53.7906	53.8482	186.057	58.8749	1.65715	1.65715	16.1753	8.18865e-06	0.000241683	NT_078265.2	24119494	24224250	-	2006	protein_coding
AgaP_AGAP002950	5667559	13.9203	12.396	2.13541	6.66838	37.2958	58.1515	41.4452	57.6945	8.78002	48.6468	-2.45633	2.45633	1.58936	8.49436e-06	0.000250107	NT_078266.2	30041848	30043758	+	1700	protein_coding
-	novel.237	84.5161	23.0211	32.0312	48.9014	3.49648	11.1172	6.17269	8.65418	47.1175	7.36014	2.66011	2.66011	1.58064	8.55581e-06	0.000251317	NT_078265.2	34544547	34571998	+	652	-
AgaP_AGAP009459	1269259	41.7609	89.4281	122.786	96.6915	268.063	242.868	198.408	218.278	87.6667	231.904	-1.4044	1.4044	20.8045	8.77818e-06	0.000256668	NT_078268.4	33814493	33815820	+	1249	protein_coding
AgaP_AGAP011426	1278266	1239.9	2876.75	1361.33	645.721	203.961	97.4893	419.743	234.624	1530.92	238.955	2.67959	2.67959	1669.19	8.77961e-06	0.000256668	NT_078267.5	24491008	24493613	-	1537	protein_coding
AgaP_AGAP005255	1274970	539.909	170.887	427.082	367.872	26.8063	138.537	122.572	116.351	376.438	101.067	1.89263	1.89263	75.8292	8.81538e-06	0.000257105	NT_078265.2	13244005	13250634	-	1139	protein_coding
AgaP_AGAP001069	1278668	2402.25	4088.02	3117.7	3645.38	1635.19	1976.3	1739.82	1844.3	3313.34	1798.9	0.881081	0.881081	2293.51	8.98325e-06	0.000261383	NC_004818.2	22455074	22488471	-	1455	protein_coding
CPR132	4578366	11887.9	5118.65	5651.37	9034.54	3724.92	4097.97	3378.23	2735.68	7923.12	3484.2	1.18522	1.18522	19704.1	9.11993e-06	0.000264736	NT_078268.4	49237420	49238561	+	1078	protein_coding
DOME	1279513	454.399	305.472	239.166	325.639	152.68	166.758	156.963	144.236	331.169	155.159	1.09361	1.09361	30.9794	9.38968e-06	0.000271926	NT_078268.4	48678464	48682312	-	3297	protein_coding
AgaP_AGAP007647	1269579	4658.33	4438.64	4401.08	5080.19	2941.7	3134.2	3044.02	2602.99	4644.56	2930.73	0.664186	0.664186	2937.23	9.59018e-06	0.000276435	NT_078265.2	48691414	48694795	-	2389	protein_coding
AgaP_AGAP010774	1278887	1.98861	33.6462	71.5363	57.7926	4.66197	0.855169	0.881814	3.8463	41.2409	2.56131	4.04958	4.04958	1.49611	9.57762e-06	0.000276435	NT_078267.5	10158375	10159070	+	696	protein_coding
-	novel.1267	6.96015	12.396	16.0156	15.5595	0	0	0	0	12.7328	0	6.17237	6.17237	0.162125	9.65252e-06	0.000277583	NT_078268.4	52400258	52401482	-	1087	-
AgaP_AGAP012463	4578501	1019.17	1054.54	952.394	1161.41	324.007	621.708	538.788	602.908	1046.88	521.853	1.00296	1.00296	275.651	9.73295e-06	0.000279245	NW_045810.1	41143	42576	-	1386	protein_coding
AgaP_AGAP002846	3290689	51.704	46.9276	66.1978	97.8029	226.106	136.827	171.954	156.737	65.6581	172.906	-1.39985	1.39985	11.5021	1.0025e-05	0.000286957	NT_078266.2	28294800	28295651	+	852	protein_coding
AgaP_AGAP010529	3291109	900.843	901.364	968.409	1150.3	244.754	593.488	463.834	483.673	980.228	446.437	1.13286	1.13286	284.933	1.02863e-05	0.000293755	NT_078267.5	5677729	5678511	+	661	protein_coding
AgaP_AGAP001797	1281318	13972	8244.21	11255.8	11359.6	6990.63	6590.79	5219.45	5234.82	11207.9	6008.92	0.899361	0.899361	27029.2	1.03173e-05	0.000293959	NT_078266.2	10541384	10585913	+	7171	protein_coding
AgaP_AGAP002942	1273021	1091.75	772.092	715.363	1011.37	208.623	444.688	462.952	454.825	897.644	392.772	1.19077	1.19077	254.895	1.09019e-05	0.0003099	NT_078266.2	29878419	29985540	+	5181	protein_coding
AgaP_AGAP000413	1271831	2.98292	0	0	1.1114	16.3169	23.0896	20.2817	27.8857	1.02358	21.8935	-4.43481	4.43481	0.435552	1.09936e-05	0.00031179	NC_004818.2	7395054	7400773	-	3651	protein_coding
AgaP_AGAP000762	3289747	37.7837	42.5005	73.6717	47.79	172.493	126.565	105.818	134.621	50.4365	134.874	-1.41982	1.41982	7.12971	1.12291e-05	0.000317737	NC_004818.2	13786756	13788683	-	1659	protein_coding
AgaP_AGAP009922	1279334	879.962	1402.52	1351.72	1499.27	454.542	749.128	727.496	573.099	1283.37	626.067	1.03452	1.03452	432.044	1.14263e-05	0.000322577	NT_078268.4	45326024	45327259	-	1104	protein_coding
-	novel.1493	81.5332	67.2924	52.3176	73.3522	22.1444	23.0896	10.5818	24.0394	68.6238	19.9638	1.78594	1.78594	2.3678	1.17653e-05	0.00033139	NW_045797.1	27449	28418	-	908	-
-	novel.147	16.9032	35.4171	21.3541	18.8937	1.16549	2.56551	0	2.88473	23.142	1.65393	3.80238	3.80238	0.461739	1.19594e-05	0.000336089	NC_004818.2	24158330	24158984	-	593	-
ND4	1267421	47094.4	38803.8	47478.8	59595.3	26047.6	27956.3	25613.2	31915.7	48243.1	27883.2	0.790911	0.790911	414524	1.20853e-05	0.000338855	NC_002084.1	8113	9454	-	1342	protein_coding
AgaP_AGAP007455	5666885	6028.49	8720.57	6679.57	7823.12	4116.52	4299.79	4722.99	4208.82	7312.94	4337.03	0.753728	0.753728	8856.01	1.21285e-05	0.000339296	NT_078265.2	46649372	46651017	+	1574	protein_coding
AgaP_AGAP004065	1270861	1388.05	1166.99	1150.99	1319.23	861.299	722.618	602.279	508.674	1256.32	673.717	0.899676	0.899676	339.42	1.22266e-05	0.000340736	NT_078266.2	49283408	49286477	+	2789	protein_coding
AgaP_AGAP002892	1273075	676.129	816.363	793.306	822.433	1124.7	1404.19	1310.37	1314.47	777.058	1288.43	-0.729961	0.729961	261.506	1.22352e-05	0.000340736	NT_078266.2	28972460	28977703	-	2445	protein_coding
AgaP_AGAP001116	1282047	2553.38	4164.16	4278.3	4501.15	2291.36	2092.6	1925	1980.85	3874.25	2072.45	0.902647	0.902647	3246.48	1.22988e-05	0.000341735	NT_078266.2	372675	374369	-	1169	protein_coding
ANXB10C	1271454	1424.84	1144.86	1192.63	812.431	2752.89	1874.53	2075.79	2099.12	1143.69	2200.58	-0.943713	0.943713	1117.03	1.2509e-05	0.000346795	NT_078266.2	42434009	42436211	+	1501	protein_coding
AgaP_AGAP002826	1273135	1746	4646.72	2220.83	1970.51	371.792	141.958	826.259	475.98	2646.01	453.997	2.54304	2.54304	4804.94	1.26204e-05	0.000349099	NT_078266.2	28044180	28054600	+	2141	protein_coding
AgaP_AGAP003879	1271611	5317.56	8231.81	5442.1	4233.31	3504.64	2312.38	3138.37	2435.67	5806.19	2847.77	1.028	1.028	8752.3	1.27752e-05	0.000352589	NT_078266.2	45082311	45083822	-	1445	protein_coding
AgaP_AGAP011533	1271223	76.5617	105.366	81.1457	48.9014	172.493	172.744	180.772	218.278	77.9936	186.072	-1.25015	1.25015	11.6809	1.30662e-05	0.000359817	NT_078267.5	26889027	26890643	-	1526	protein_coding
AgaP_AGAP005381	1276083	513.063	506.464	689.738	480.123	1030.3	856.025	947.068	1065.43	547.347	974.704	-0.832461	0.832461	182.634	1.31246e-05	0.000360619	NT_078265.2	14832803	14835786	-	2358	protein_coding
AgaP_AGAP010428	1272619	6399.36	7714.72	6818.37	5874.84	3449.86	4661.53	4025.48	3880.92	6701.82	4004.45	0.74286	0.74286	7275.85	1.31968e-05	0.000361798	NT_078267.5	3183627	3188651	-	2193	protein_coding
CLIPE7	4577639	29.8292	154.95	169.765	75.5749	29.1373	23.9447	21.1635	24.0394	107.53	24.5712	2.13336	2.13336	6.88212	1.33093e-05	0.000364073	NT_078267.5	33264409	33265710	-	1302	protein_coding
AgaP_AGAP001424	1281752	2786.05	1835.49	1887.7	1412.58	3823.98	3323.19	4000.79	4241.51	1980.46	3847.37	-0.957905	0.957905	3485.35	1.34055e-05	0.000365892	NT_078266.2	4750041	4752796	-	2568	protein_coding
AgaP_AGAP012403	1280312	89.4877	23.9065	58.7238	64.461	8.15845	15.3931	11.4636	15.3852	59.1448	12.6001	2.2201	2.2201	2.16641	1.35354e-05	0.000367811	NT_078267.5	41736474	41742484	-	3306	protein_coding
AgaP_AGAP007727	1269506	2226.25	4201.35	2902.02	3654.27	1385.77	1913.01	1474.39	1797.19	3245.97	1642.59	0.982552	0.982552	2570.84	1.35278e-05	0.000367811	NT_078265.2	49336839	49340642	+	2663	protein_coding
AgaP_AGAP001536	4576821	145.169	28.3337	45.9114	58.904	8.15845	15.3931	11.4636	17.3084	69.5795	13.0809	2.40378	2.40378	3.19209	1.39363e-05	0.000377872	NT_078266.2	6024208	6034371	+	2679	protein_coding
AgaP_AGAP008731	1275582	411.643	470.162	164.427	175.601	68.7641	129.131	104.936	101.927	305.458	101.189	1.59264	1.59264	41.7257	1.42491e-05	0.000385507	NT_078268.4	16180189	16183344	-	2113	protein_coding
AgaP_AGAP004050	1270904	2764.17	1159.02	1287.65	1507.05	613.049	953.514	649.015	671.18	1679.48	721.689	1.21818	1.21818	917.356	1.4732e-05	0.000397699	NT_078266.2	48703664	48792262	-	7714	protein_coding
AgaP_AGAP003763	1271496	133.237	255.888	195.39	218.945	106.06	79.5308	85.5359	73.0798	200.865	86.0516	1.22635	1.22635	13.1822	1.48551e-05	0.000400147	NT_078266.2	43106491	43107981	-	1277	protein_coding
AgaP_AGAP009792	1279204	333.093	817.249	666.249	784.646	1595.56	1432.41	1378.27	1283.7	650.309	1422.49	-1.1291	1.1291	596.258	1.49719e-05	0.000402306	NT_078268.4	43351605	43353667	+	1846	protein_coding
AgaP_AGAP009771	1279177	31.8178	87.6572	39.5051	61.1268	3.49648	2.56551	17.6363	10.5773	55.0268	8.5689	2.67198	2.67198	2.15833	1.50005e-05	0.000402306	NT_078268.4	42775763	42776266	-	504	protein_coding
AgaP_AGAP012036	4577673	17.8975	42.5005	22.4218	24.4507	150.349	77.8204	85.5359	64.4256	26.8176	94.5326	-1.80759	1.80759	4.58532	1.56644e-05	0.0004192	NT_078267.5	36795960	36799743	-	1235	protein_coding
AgaP_AGAP004764	4576548	84.5161	201.877	166.562	195.606	67.5986	53.8757	44.0907	70.195	162.14	58.94	1.46307	1.46307	10.6503	1.5741e-05	0.00042034	NT_078265.2	3154590	3156095	-	1506	protein_coding
AgaP_AGAP007698	1269535	853.116	967.771	886.196	955.801	530.299	628.55	556.424	520.212	915.721	558.871	0.711876	0.711876	127.342	1.58278e-05	0.000421744	NT_078265.2	49111925	49130941	-	2017	protein_coding
AgaP_AGAP002048	1281066	110.368	76.1467	104.635	134.479	152.68	332.661	284.826	265.395	106.407	258.89	-1.28713	1.28713	23.2511	1.59408e-05	0.000423839	NT_078266.2	14533618	14540779	-	3721	protein_coding
CLIPE4	1275261	2227.25	2340.18	2513.38	2455.07	1522.13	1641.93	1154.29	1406.79	2383.97	1431.28	0.736118	0.736118	907.612	1.59941e-05	0.000424341	NT_078267.5	5678705	5680124	+	1332	protein_coding
AgaP_AGAP002588	1273383	8125.48	4978.75	5969.54	4103.27	2595.55	3505.34	2947.9	2706.84	5794.26	2938.91	0.979256	0.979256	8153.06	1.60494e-05	0.000424897	NT_078266.2	23314050	23314901	-	764	protein_coding
PGRPLC	1274909	1235.92	1318.4	1206.51	1045.82	604.891	708.08	814.796	715.412	1201.66	710.795	0.757086	0.757086	240.953	1.61098e-05	0.000425109	NT_078265.2	12199616	12208633	-	2957	protein_coding
AgaP_AGAP004315	1274459	2955.08	1967.42	1925.07	1836.03	1372.95	1148.49	1074.05	1104.85	2170.9	1175.09	0.885921	0.885921	991.646	1.61264e-05	0.000425109	NT_078266.2	54388141	54390980	+	2459	protein_coding
AgaP_AGAP004877	1275082	12201.1	3938.38	5610.8	8301.02	3348.46	3681.5	2756.55	2682.8	7512.83	3117.33	1.26903	1.26903	19320.5	1.6459e-05	0.000432952	NT_078265.2	4851777	4866265	+	5252	protein_coding
AgaP_AGAP000430	1271815	54.6869	16.8231	74.7394	21.1165	144.521	128.275	139.327	192.315	41.8415	151.11	-1.85546	1.85546	11.9395	1.67656e-05	0.00044008	NC_004818.2	7646486	7649633	-	1806	protein_coding
MNSOD1	1275254	8837.4	9683.03	9581.59	9713.6	6961.49	5889.55	5660.36	5765.61	9453.91	6069.25	0.639496	0.639496	11455.9	1.69474e-05	0.000443906	NT_078267.5	5581880	5582955	-	660	protein_coding
AgaP_AGAP004799	1278424	860.076	432.974	561.613	660.169	1727.26	1154.48	1172.81	1161.58	628.708	1304.03	-1.05242	1.05242	456.065	1.73534e-05	0.000453578	NT_078265.2	3720848	3721878	-	920	protein_coding
AgaP_AGAP009938	1279353	321.161	117.762	209.27	220.056	47.7852	105.186	74.0723	80.7724	217.062	76.9539	1.49096	1.49096	19.6304	1.80347e-05	0.000469398	NT_078268.4	45704015	45709823	+	693	protein_coding
AgaP_AGAP012630	1268888	5.96584	7.96884	147.343	106.694	8.15845	1.71034	6.17269	4.80788	66.993	5.21234	3.69661	3.69661	3.81685	1.80292e-05	0.000469398	NW_045544.1	6964	8073	+	857	protein_coding
AgaP_AGAP007549	1269683	151.135	333.806	369.426	314.525	794.866	560.991	615.506	656.756	292.223	657.03	-1.16861	1.16861	133.084	1.80855e-05	0.000469729	NT_078265.2	47500288	47507319	+	1678	protein_coding
AgaP_AGAP000088	1272183	12.926	45.1568	32.0312	12.2254	2.33099	0	3.52725	0.961576	25.5848	1.70495	3.92901	3.92901	0.570248	1.82217e-05	0.000472271	NC_004818.2	1457228	1458852	+	1625	protein_coding
AgaP_AGAP001945	1281179	673.146	617.142	710.024	503.462	986.007	979.169	1219.55	1197.16	625.944	1095.47	-0.807431	0.807431	220.456	1.83383e-05	0.000474298	NT_078266.2	12720850	12724816	-	2932	protein_coding
AgaP_AGAP010339	1272704	541.898	1171.42	940.649	834.659	475.521	436.992	344.789	419.247	872.156	419.137	1.05796	1.05796	205.226	1.83885e-05	0.000474599	NT_078267.5	1689490	1690978	-	1250	protein_coding
-	novel.533	467.325	1200.64	806.118	1051.38	342.655	448.109	313.926	430.786	881.366	383.869	1.19894	1.19894	247.503	1.89569e-05	0.00048825	NT_078266.2	60784093	60786118	+	1826	-
AgaP_AGAP009051	5668156	597.579	994.334	665.181	541.25	327.504	133.406	390.643	251.933	699.586	275.872	1.34374	1.34374	179.534	1.9134e-05	0.000491785	NT_078268.4	24800929	24804405	+	767	protein_coding
AgaP_AGAP012674	3292630	11.9317	8.85427	16.0156	5.55698	43.1232	31.6413	60.8451	53.8482	10.5896	47.3645	-2.16154	2.16154	1.35239	1.92182e-05	0.000492518	NW_162840.1	3539	4468	+	789	protein_coding
AgaP_AGAP012233	3291534	173.01	45.1568	85.4165	123.365	16.3169	44.4688	16.7545	25.9625	106.737	25.8757	2.03599	2.03599	6.53854	1.92593e-05	0.000492518	NT_078267.5	39167711	39168318	-	464	protein_coding
AgaP_AGAP003844	1271580	345.025	49.5839	134.531	202.274	32.6338	64.9929	47.6179	20.1931	182.853	41.3594	2.13975	2.13975	20.0205	1.92823e-05	0.000492518	NT_078266.2	44329771	44333822	+	1827	protein_coding
OBP28	1280375	0	0	0	0	4.66197	11.1172	13.2272	22.1162	0	12.7807	-6.10607	6.10607	0.163345	1.93685e-05	0.000492678	NT_078267.5	40221011	40221620	+	532	protein_coding
AgaP_AGAP000673	1272454	127.271	119.533	96.0935	92.2459	139.859	259.116	321.862	378.861	108.786	274.925	-1.33781	1.33781	27.6021	1.93548e-05	0.000492678	NC_004818.2	11918461	11921847	-	2046	protein_coding
AgaP_AGAP003775	1271509	8689.25	4757.4	6084.86	6781.74	4194.61	3420.68	3328.85	3161.66	6578.31	3526.45	0.899575	0.899575	9313.87	1.9697e-05	0.000500003	NT_078266.2	43152189	43153398	+	956	protein_coding
-	novel.617	231.674	311.67	211.406	342.31	82.75	139.393	114.636	149.044	274.265	121.456	1.17222	1.17222	23.3507	1.97764e-05	0.000500989	NT_078266.2	40595253	40596279	-	1027	-
AgaP_AGAP002647	1273314	2561.34	1007.62	1180.88	1280.33	653.842	723.473	652.542	640.409	1507.54	667.567	1.17512	1.17512	705.557	1.99233e-05	0.000503676	NT_078266.2	24961740	24973933	+	2817	protein_coding
AgaP_AGAP010632	1269214	370.877	68.1779	95.0258	186.715	24.4754	59.8619	42.327	48.0788	180.199	43.6858	2.03949	2.03949	18.6358	2.05489e-05	0.000518428	NT_078267.5	7655312	7670345	+	1415	protein_coding
AgaP_AGAP000342	3289663	70.5958	34.5316	39.5051	22.2279	227.271	118.869	112.872	99.0423	41.7151	139.514	-1.73706	1.73706	9.56453	2.06326e-05	0.000519479	NC_004818.2	5899611	5902085	+	1499	protein_coding
AgaP_AGAP001627	1281545	1346.29	1313.97	1350.65	1405.92	2092.06	1927.55	2054.63	2259.7	1354.21	2083.49	-0.621563	0.621563	531.846	2.09692e-05	0.000526879	NT_078266.2	7012407	7020397	+	3336	protein_coding
SRPN2	1270169	7567.67	5778.29	6015.46	5491.41	4724.91	2185.81	2321.82	2029.89	6213.21	2815.61	1.14222	1.14222	11543.7	2.12925e-05	0.000533914	NT_078265.2	39896875	39899752	+	1541	protein_coding
AgaP_AGAP012232	4577853	328.121	69.0633	54.453	142.259	11.6549	51.3102	27.3362	26.9241	148.474	29.3064	2.33297	2.33297	14.201	2.14551e-05	0.0005369	NT_078267.5	39166944	39167646	-	558	protein_coding
AgaP_AGAP007710	5667003	1710.21	3166.29	2346.82	2607.34	1127.03	1198.09	1572.27	1258.7	2457.66	1289.03	0.930879	0.930879	1365.71	2.16774e-05	0.000541365	NT_078265.2	49171517	49173289	-	1773	protein_coding
AgaP_AGAP008597	4578262	21.8748	5.31256	11.7448	2.22279	66.4331	54.7308	47.6179	51.9251	10.2887	55.1767	-2.41927	2.41927	2.01493	2.17815e-05	0.000541771	NT_078268.4	13491556	13492571	+	949	protein_coding
CPR30	1276673	58.6641	47.813	54.453	21.1165	8.15845	11.9724	7.05451	11.5389	45.5117	9.68106	2.23073	2.23073	1.28383	2.17417e-05	0.000541771	NT_078265.2	24639829	24641461	-	586	protein_coding
AgaP_AGAP011507	3291352	463.347	410.838	372.629	321.194	192.306	228.33	232.799	187.507	392.002	210.236	0.89815	0.89815	33.039	2.19771e-05	0.000545536	NT_078267.5	25783853	25785931	-	1845	protein_coding
AgaP_AGAP005649	1276333	365.905	320.524	312.838	305.634	586.243	486.591	567.888	572.138	326.225	553.215	-0.761187	0.761187	51.5243	2.24313e-05	0.000555692	NT_078265.2	18267307	18270472	+	3099	protein_coding
AgaP_AGAP008409	1277570	519.029	733.133	484.739	566.812	129.37	294.178	317.453	267.318	575.928	252.08	1.18983	1.18983	104.878	2.24858e-05	0.000555928	NT_078268.4	10474255	10479905	-	1056	protein_coding
AgaP_AGAP007484	1269740	17.8975	30.9899	22.4218	11.114	0	0	0.881814	2.88473	20.6058	0.941635	4.44045	4.44045	0.38668	2.28588e-05	0.000564018	NT_078265.2	46855835	46857358	+	1452	protein_coding
TPX4	1280823	2130.8	904.021	1053.83	721.296	452.211	428.44	622.56	449.056	1202.49	488.067	1.30077	1.30077	510.395	2.31349e-05	0.000569691	NT_078267.5	33860576	33861767	-	852	protein_coding
AgaP_AGAP008709	3291788	220.736	144.325	80.078	178.935	46.6197	71.8342	51.1452	53.8482	156.018	55.8618	1.47901	1.47901	10.0313	2.33654e-05	0.000574222	NT_078268.4	15831374	15833822	-	708	protein_coding
AgaP_AGAP007642	1269584	6615.13	2840.45	4164.05	4107.72	1585.07	2369.67	2258.32	2228.93	4431.84	2110.5	1.07009	1.07009	5388.61	2.40361e-05	0.00058841	NT_078265.2	48593303	48602106	-	3114	protein_coding
AgaP_AGAP010321	1278625	2199.41	5801.32	3559.73	4227.75	2025.63	1933.54	1589.91	1830.84	3947.05	1844.98	1.09732	1.09732	4418.71	2.40381e-05	0.00058841	NT_078267.5	666850	667924	+	942	protein_coding
-	novel.1373	163.066	306.358	224.218	302.3	75.757	129.131	91.7086	124.043	248.986	105.16	1.24081	1.24081	20.6858	2.42943e-05	0.000593502	NW_045456.1	92659	95575	-	2319	-
-	novel.263	155.112	112.449	156.953	142.259	33.7993	72.6894	52.9088	66.3487	141.693	56.4366	1.32044	1.32044	7.26869	2.45954e-05	0.000599672	NT_078265.2	46958403	46959344	+	473	-
AgaP_AGAP007968	1277982	403.689	591.465	546.665	354.535	1004.65	791.887	850.95	918.305	474.089	891.449	-0.909857	0.909857	174.19	2.50572e-05	0.00060965	NT_078268.4	3391875	3393643	+	1427	protein_coding
AgaP_AGAP001051	1278650	716.896	1439.7	1037.81	1284.77	574.588	655.915	479.707	525.982	1119.8	559.048	1.00229	1.00229	314.438	2.51035e-05	0.00060965	NC_004818.2	20951119	20953313	+	1403	protein_coding
AgaP_AGAP013538	11175680	130.254	110.678	102.5	163.375	168.996	348.909	320.98	332.705	126.702	292.898	-1.21194	1.21194	27.6211	2.51873e-05	0.000609949	NT_078266.2	24278593	24285872	+	3929	protein_coding
AgaP_AGAP006668	4576768	691.044	957.146	848.826	704.625	1665.49	1191.25	1351.82	1410.63	800.41	1404.8	-0.810748	0.810748	365.285	2.52147e-05	0.000609949	NT_078265.2	36514896	36515978	-	1083	protein_coding
AgaP_AGAP008335	1277647	112.357	103.595	174.036	138.925	339.158	281.351	251.317	236.548	132.228	277.093	-1.0685	1.0685	20.986	2.56957e-05	0.000620368	NT_078268.4	9403304	9405769	-	2063	protein_coding
AgaP_AGAP004535	1274681	841.184	460.422	509.296	797.982	273.891	363.447	344.789	272.126	652.221	313.563	1.05527	1.05527	114.689	2.60792e-05	0.000628398	NT_078266.2	57457975	57464563	+	3909	protein_coding
AgaP_AGAP012148	1280530	857.093	457.766	459.114	633.496	284.38	338.647	295.408	225.009	601.867	285.861	1.07352	1.07352	99.8599	2.62616e-05	0.000631559	NT_078267.5	38070519	38076647	-	991	protein_coding
AgaP_AGAP004581	5667763	3.97723	0.885427	4.27082	5.55698	62.9366	24.7999	21.1635	17.3084	3.67262	31.5521	-3.12005	3.12005	0.777266	2.64103e-05	0.000633899	NT_078266.2	57956199	57957413	-	1215	protein_coding
AgaP_AGAP001346	5667527	68.6072	107.137	101.432	65.5724	12.8204	5.13102	41.4452	13.4621	85.6871	18.2147	2.22902	2.22902	4.55252	2.66453e-05	0.000638296	NT_078266.2	3380537	3381874	+	800	protein_coding
AgaP_AGAP013263	11175709	0	0	3.20312	2.22279	45.4542	32.4964	7.93632	15.3852	1.35648	25.3181	-4.27749	4.27749	0.574157	2.68183e-05	0.000641197	NT_078266.2	32375405	32378635	+	2469	protein_coding
AgaP_AGAP000343	1271918	360.934	356.827	321.38	340.087	490.673	576.384	624.324	667.334	344.807	589.679	-0.774503	0.774503	59.9622	2.73417e-05	0.000652447	NC_004818.2	5905558	5911115	+	4127	protein_coding
AgaP_AGAP010251	1279675	1084.79	458.651	670.519	679.063	357.806	388.247	318.335	245.202	723.256	327.397	1.14329	1.14329	156.704	2.79053e-05	0.000664609	NT_078268.4	51658337	51662103	-	3696	protein_coding
AgaP_AGAP007026	1270080	227.696	330.264	305.364	227.836	637.525	477.185	493.816	463.48	272.79	518.001	-0.923335	0.923335	60.1284	2.81697e-05	0.000669613	NT_078265.2	41028438	41029611	-	1026	protein_coding
AgaP_AGAP004679	1275381	1472.57	2793.52	1976.32	2215.01	1123.54	1178.42	999.095	1234.66	2114.36	1133.93	0.899045	0.899045	961.238	2.83449e-05	0.000672482	NT_078265.2	207894	210460	+	2071	protein_coding
AgaP_AGAP012907	3292655	63.6357	69.9487	36.302	76.6863	10.4894	12.8275	27.3362	8.65418	61.6432	14.8268	2.0457	2.0457	2.19177	2.8494e-05	0.000673724	NW_164375.1	17	1275	+	1191	protein_coding
AgaP_AGAP002074	5667619	125.283	306.358	170.833	211.165	96.7359	91.5031	67.8996	61.5408	203.41	79.4199	1.35963	1.35963	15.3735	2.85064e-05	0.000673724	NT_078266.2	14821998	14823625	-	1285	protein_coding
AgaP_AGAP013143	11175823	450.421	930.584	649.165	888.006	187.644	383.116	320.98	372.13	729.544	315.968	1.2058	1.2058	171.045	2.88336e-05	0.000679052	NT_078266.2	61011618	61175271	-	2183	protein_coding
AgaP_AGAP001655	1281518	63.6357	100.939	99.2967	74.4635	270.394	147.944	193.999	176.93	84.5836	197.317	-1.21852	1.21852	12.7088	2.8842e-05	0.000679052	NT_078266.2	7325154	7326467	+	1244	protein_coding
AgaP_AGAP009986	1279407	225.708	71.7196	109.974	163.375	40.7923	65.8481	38.7998	36.5399	142.694	45.495	1.64528	1.64528	9.44766	2.93523e-05	0.000689751	NT_078268.4	47248617	47251946	+	989	protein_coding
AgaP_AGAP009600	1278973	211.787	285.993	202.864	263.401	447.549	413.047	434.734	427.901	241.011	430.808	-0.83688	0.83688	36.0227	3.02433e-05	0.000709337	NT_078268.4	36940286	36943636	-	3221	protein_coding
OR7_ANOGA	1273405	43.7495	41.6151	32.0312	72.2408	134.032	112.027	131.39	108.658	47.4091	121.527	-1.36087	1.36087	5.49343	3.08355e-05	0.000721856	NT_078266.2	22849252	22858650	-	1437	protein_coding
AgaP_AGAP000428	1271817	191.901	238.18	217.812	153.373	432.398	330.095	382.707	369.245	200.316	378.611	-0.915989	0.915989	31.7891	3.10329e-05	0.000725099	NC_004818.2	7633418	7637519	-	2258	protein_coding
AgaP_AGAP004641	1275874	1076.83	2212.68	1560.99	1685.99	858.968	968.052	731.023	806.762	1634.12	841.201	0.958148	0.958148	628.724	3.15588e-05	0.000735495	NT_078266.2	58846092	58847165	-	1006	protein_coding
AgaP_AGAP007806	1278154	2394.29	2449.98	2212.29	2189.45	1346.14	1496.55	1570.51	1579.87	2311.5	1498.27	0.625381	0.625381	661.349	3.1597e-05	0.000735495	NT_078268.4	1258981	1266231	-	733	protein_coding
PPO5	1269042	913.769	1033.29	952.394	724.63	365.965	572.108	562.597	460.595	906.021	490.316	0.884802	0.884802	172.811	3.19739e-05	0.000742867	NW_045624.1	5825	8410	+	2218	protein_coding
AgaP_AGAP010805	1278859	1078.82	278.909	348.072	570.146	106.06	212.937	260.135	158.66	568.988	184.448	1.62328	1.62328	147.871	3.23931e-05	0.000750493	NT_078267.5	10656252	10672748	+	3893	protein_coding
VATA_ANOGA	1273824	4668.27	8982.65	4690.43	4279.99	1383.44	2236.27	3247.72	2807.8	5655.34	2418.81	1.22521	1.22521	10475.1	3.24369e-05	0.000750493	NT_078266.2	33385658	33389657	-	2469	protein_coding
AgaP_AGAP000604	1271696	506.103	1389.23	885.128	1534.84	524.472	414.757	467.361	410.593	1078.83	454.296	1.24809	1.24809	390.038	3.24847e-05	0.000750493	NC_004818.2	10721571	10722556	+	827	protein_coding
DCTN2_ANOGA	1280947	347.013	303.701	343.801	291.186	700.461	486.591	546.724	537.521	321.425	567.824	-0.819834	0.819834	60.7125	3.29669e-05	0.000760211	NT_078267.5	31408388	31410136	-	1528	protein_coding
SCRB1	1273513	98.4364	54.011	96.0935	107.805	233.099	165.048	183.417	232.701	89.0866	203.566	-1.1945	1.1945	13.1056	3.32238e-05	0.000764705	NT_078266.2	21532053	21540998	-	1638	protein_coding
AgaP_AGAP012425	1280456	207.81	432.974	428.15	377.875	162.004	106.041	201.053	153.852	361.702	155.738	1.21624	1.21624	42.4214	3.33039e-05	0.000765122	NT_078267.5	41943601	41945529	-	1419	protein_coding
AgaP_AGAP010601	1275327	529.966	471.047	582.967	520.133	329.835	286.482	325.389	317.32	526.028	314.756	0.741099	0.741099	44.6359	3.34329e-05	0.000766658	NT_078267.5	7098028	7098902	-	759	protein_coding
AgaP_AGAP006136	1276807	112.357	76.1467	93.9581	92.2459	136.363	226.62	206.344	287.511	93.6769	214.21	-1.19582	1.19582	14.5281	3.4103e-05	0.000780572	NT_078265.2	27075872	27077455	-	1192	protein_coding
AgaP_AGAP008332	1277651	158.095	215.159	261.588	205.608	555.94	413.902	366.834	352.898	210.112	422.394	-1.00662	1.00662	45.0633	3.43271e-05	0.000784248	NT_078268.4	9191572	9199367	-	798	protein_coding
AgaP_AGAP001475	1281699	425.564	311.67	284.01	311.191	162.004	188.992	193.999	150.006	333.109	173.75	0.937908	0.937908	25.3951	3.44428e-05	0.000785435	NT_078266.2	5373543	5378576	+	3808	protein_coding
AgaP_AGAP005547	1276231	129.26	155.835	145.208	217.834	593.236	390.812	268.953	279.819	162.034	383.205	-1.24126	1.24126	48.9165	3.46509e-05	0.000787755	NT_078265.2	16952069	16952914	+	846	protein_coding
AgaP_AGAP003730	1271463	212.782	267.399	250.911	315.637	509.32	407.061	455.016	527.905	261.682	474.825	-0.859562	0.859562	45.4301	3.46722e-05	0.000787755	NT_078266.2	42637931	42641134	+	2782	protein_coding
AgaP_AGAP008812	1275671	1194.16	573.757	442.03	888.006	223.775	367.723	333.326	368.284	774.489	323.277	1.25941	1.25941	203.593	3.50333e-05	0.000794496	NT_078268.4	18154362	18181293	+	3568	protein_coding
AgaP_AGAP006107	1276778	736.782	540.996	606.457	715.739	301.863	398.509	410.925	350.975	649.993	365.568	0.828538	0.828538	80.8978	3.51602e-05	0.000795911	NT_078265.2	26700133	26762606	+	8215	protein_coding
AgaP_AGAP007732	1278231	1516.32	2256.07	1413.64	1263.66	747.081	895.362	1011.44	712.528	1612.42	841.603	0.937977	0.937977	594.162	3.52994e-05	0.000797598	NT_078268.4	33260	39466	+	2033	protein_coding
AgaP_AGAP012519	1268847	632.38	1279.44	798.644	1041.38	504.658	525.074	393.289	453.864	937.961	469.221	0.99973	0.99973	219.717	3.5381e-05	0.00079798	NW_045523.1	27380	29765	-	2253	protein_coding
AgaP_AGAP011748	3291425	433.518	134.585	130.26	212.277	64.1021	80.3859	87.2995	74.0413	227.66	76.4572	1.57247	1.57247	22.8623	3.5482e-05	0.000798798	NT_078267.5	32875871	32881914	-	482	protein_coding
-	novel.1575	227.696	795.113	422.812	519.022	195.803	222.344	156.963	200.008	491.161	193.779	1.34233	1.34233	88.4357	3.56252e-05	0.00080056	NW_158981.1	107	2214	+	1716	-
AgaP_AGAP001023	1270513	20836.7	9782.19	15017.3	15631.8	6431.19	9801.1	7344.62	7457.02	15317	7758.48	0.981218	0.981218	57131.1	3.56912e-05	0.000800587	NC_004818.2	19654476	19663046	-	1481	protein_coding
AgaP_AGAP007753	1278211	2509.63	2729.77	1706.19	1423.7	1149.18	991.997	1056.41	1157.74	2092.32	1088.83	0.942769	0.942769	1007	3.66633e-05	0.000820898	NT_078268.4	267895	271254	-	1506	protein_coding
AgaP_AGAP004653	1277298	9999.75	12621.8	11199.2	10707.2	8327.45	6425.74	6306.73	6381.98	11132	6860.47	0.698458	0.698458	18245.6	3.69711e-05	0.000825634	NT_078266.2	59553072	59554350	-	1036	protein_coding
AgaP_AGAP002461	3290623	226.702	170.002	134.531	216.722	54.7782	103.476	72.3087	87.5034	186.989	79.5164	1.22901	1.22901	11.5504	3.70086e-05	0.000825634	NT_078266.2	21727428	21729313	-	916	protein_coding
AgaP_AGAP003430	1272803	3538.74	4713.13	3630.2	2856.29	2181.8	1931.83	2378.25	2007.77	3684.59	2124.91	0.794285	0.794285	2432.59	3.74673e-05	0.000834358	NT_078266.2	37684196	37686348	-	1778	protein_coding
AgaP_AGAP011667	1280972	0.994307	0	2.13541	3.33419	34.9648	25.6551	10.5818	17.3084	1.61598	22.1275	-3.8253	3.8253	0.420723	3.76182e-05	0.00083621	NT_078267.5	31190907	31225576	+	756	protein_coding
AgaP_AGAP004873	1275084	245.594	19.4794	37.3697	128.922	6.99296	25.6551	16.7545	18.2699	107.841	16.9181	2.66319	2.66319	8.26702	3.83977e-05	0.000852	NT_078265.2	4769290	4800313	-	4475	protein_coding
AgaP_AGAP000397	1271849	527.977	438.286	486.874	624.605	810.018	826.949	912.677	981.769	519.436	882.853	-0.766131	0.766131	132.072	3.86067e-05	0.000853568	NC_004818.2	7243064	7245703	-	2555	protein_coding
-	novel.1328	30.8235	5.31256	2.13541	15.5595	0	0	0	0	13.4578	0	6.25324	6.25324	0.181111	3.85845e-05	0.000853568	NW_045245.1	118	1492	-	1211	-
AgaP_AGAP011301	5667820	201.844	338.233	263.723	278.96	167.831	118.013	128.745	110.581	270.69	131.293	1.04734	1.04734	19.4317	3.92635e-05	0.000865189	NT_078267.5	20702575	20703033	-	459	protein_coding
AgaP_AGAP005396	1276096	386.786	266.513	292.551	284.517	984.842	540.467	504.397	553.868	307.592	645.893	-1.06909	1.06909	114.448	3.92726e-05	0.000865189	NT_078265.2	14974487	14977568	+	2102	protein_coding
AgaP_AGAP007917	1278042	436.501	412.609	431.353	469.009	271.56	273.654	261.899	251.933	437.368	264.761	0.723875	0.723875	29.7931	4.01453e-05	0.000882839	NT_078268.4	2787752	2792364	+	4464	protein_coding
AgaP_AGAP002672	1273288	855.104	995.22	730.311	819.099	277.387	419.033	498.225	545.213	849.934	434.965	0.96547	0.96547	172.199	4.05988e-05	0.000891223	NT_078266.2	25293700	25307724	-	3165	protein_coding
SKP	4578092	4.97154	7.08341	11.7448	26.6735	75.757	45.324	47.6179	61.5408	12.6183	57.56	-2.20318	2.20318	2.01975	4.08303e-05	0.000893168	NT_078268.4	30524242	30525109	+	868	protein_coding
AgaP_AGAP000609	1271623	3869.84	6639.82	6364.6	3260.84	2710.94	2768.18	2196.6	2377.98	5033.77	2513.42	1.00209	1.00209	6352.16	4.08322e-05	0.000893168	NC_004818.2	11075755	11077052	+	1298	protein_coding
AgaP_AGAP002771	1273197	181.958	17.7085	97.1612	62.2382	17.4824	23.0896	8.81814	18.2699	89.7666	16.915	2.40746	2.40746	5.30735	4.09777e-05	0.000894765	NT_078266.2	26896933	26898011	+	999	protein_coding
AgaP_AGAP003621	1274284	213.776	147.866	181.51	173.378	572.257	304.44	324.507	324.051	179.133	381.314	-1.0885	1.0885	40.8773	4.17829e-05	0.000910734	NT_078266.2	40592264	40593130	+	746	protein_coding
AgaP_AGAP011700	1280937	252.554	154.95	87.5519	231.17	10.4894	76.9653	51.1452	50.9635	181.557	47.3908	1.92979	1.92979	18.0004	4.20426e-05	0.000914779	NT_078267.5	31627115	31630485	+	663	protein_coding
-	novel.314	28.8349	8.85427	12.8125	42.2331	216.782	40.193	102.29	85.5802	23.1837	111.211	-2.26557	2.26557	7.74887	4.23007e-05	0.000918235	NT_078265.2	7158008	7159166	-	1109	-
AgaP_AGAP010365	3291074	1708.22	3251.29	2087.37	2071.64	995.331	1056.99	1467.34	1189.47	2279.63	1177.28	0.953296	0.953296	1215.17	4.23503e-05	0.000918235	NT_078267.5	2248735	2252327	+	2224	protein_coding
AgaP_AGAP001803	4577118	111.362	48.6985	83.2811	96.6915	228.437	183.861	202.817	170.199	85.0084	196.329	-1.20975	1.20975	12.3922	4.32127e-05	0.000935289	NT_078266.2	10615693	10617366	-	1674	protein_coding
AgaP_AGAP008970	1279934	294.315	387.817	312.838	352.313	557.106	522.509	568.77	644.256	336.821	573.16	-0.766361	0.766361	55.8563	4.48514e-05	0.000969057	NT_078268.4	22357784	22363687	-	5553	protein_coding
AgaP_AGAP005914	1276581	600.562	618.913	612.863	885.783	1625.86	1029.62	1189.57	1176.97	679.53	1255.51	-0.885568	0.885568	331.747	4.5316e-05	0.000976091	NT_078265.2	23642514	23644418	+	1834	protein_coding
AgaP_AGAP008360	1277619	74.5731	61.9799	58.7238	101.137	200.465	147.944	150.79	158.66	74.1035	164.465	-1.15106	1.15106	8.16517	4.53352e-05	0.000976091	NT_078268.4	10027665	10032498	-	934	protein_coding
AgaP_AGAP010502	1275241	1264.76	574.642	843.488	1408.14	2508.14	2013.07	2125.17	1958.73	1022.76	2151.28	-1.07304	1.07304	1273.56	4.54425e-05	0.000976697	NT_078267.5	5064690	5065514	-	686	protein_coding
AgaP_AGAP000189	5666735	461.359	636.622	561.613	607.934	857.803	878.259	1027.31	1080.81	566.882	961.046	-0.761655	0.761655	155.366	4.57547e-05	0.000981697	NC_004818.2	3084792	3090951	+	6081	protein_coding
AgaP_AGAP008578	1275440	993.313	2463.26	2181.32	1990.51	4344.96	3436.07	4133.06	3745.34	1907.1	3914.86	-1.03748	1.03748	4031.08	4.59519e-05	0.000984215	NT_078268.4	13261397	13264627	+	2284	protein_coding
-	novel.270	85.5104	38.9588	41.6405	60.0154	168.996	148.799	164.899	102.889	56.5313	146.396	-1.37355	1.37355	8.07565	4.63736e-05	0.000991528	NT_078265.2	48150414	48151161	+	454	-
AgaP_AGAP000858	5666764	29.8292	21.2502	22.4218	13.3368	53.6127	54.7308	74.0723	98.0807	21.7095	70.1241	-1.68895	1.68895	2.34398	4.65802e-05	0.00099422	NC_004818.2	15833868	15836389	-	2079	protein_coding
AgaP_AGAP002305	1273664	204.827	213.388	363.02	208.942	703.958	428.44	430.325	535.598	247.544	524.58	-1.08307	1.08307	76.7488	4.72559e-05	0.00100523	NT_078266.2	19052891	19053747	-	783	protein_coding
PPO2	1276915	629.397	626.882	605.389	385.654	222.609	356.606	282.18	288.473	561.831	287.467	0.965672	0.965672	75.2754	4.72588e-05	0.00100523	NT_078265.2	28702474	28705612	-	2295	protein_coding
-	novel.1695	0.994307	0	0	0	13.9859	13.6827	15.8726	9.61576	0.248577	13.2893	-5.43805	5.43805	0.170059	4.81759e-05	0.00102297	NW_164565.1	1	588	-	446	-
AgaP_AGAP009551	1271357	95.4535	135.47	112.109	65.5724	46.6197	33.3516	36.1544	40.3862	102.151	39.128	1.3914	1.3914	3.97194	4.82796e-05	0.00102341	NT_078268.4	36043423	36044385	-	817	protein_coding
AgaP_AGAP012113	1280563	1411.92	1028.87	845.623	1055.83	2699.28	1733.43	1942.64	1755.84	1085.56	2032.8	-0.904612	0.904612	897.259	4.9103e-05	0.00103733	NT_078267.5	37765069	37766262	-	1041	protein_coding
AgaP_AGAP008282	1277700	6186.58	8925.1	9791.93	6104.9	5015.12	4137.31	4126.01	4162.66	7752.13	4360.27	0.830282	0.830282	11504.7	4.91044e-05	0.00103733	NT_078268.4	8559699	8560536	-	689	protein_coding
AgaP_AGAP007959	1277992	1070.87	1850.54	1424.32	1679.32	4330.97	2684.38	2184.25	2908.77	1506.26	3027.09	-1.00665	1.00665	2312.92	4.96442e-05	0.00104694	NT_078268.4	3317913	3318990	+	1003	protein_coding
AgaP_AGAP010892	1271055	2606.08	7538.52	2784.58	3095.24	786.708	959.5	2332.4	1565.45	4006.1	1411.01	1.50536	1.50536	6734.5	4.99552e-05	0.0010517	NT_078267.5	12676948	12679168	+	2000	protein_coding
OBP26	1280376	480.251	403.755	376.9	489.014	179.486	129.986	313.926	177.892	437.48	200.322	1.12607	1.12607	56.2438	5.09353e-05	0.00107051	NT_078267.5	40213816	40214477	-	579	protein_coding
AgaP_AGAP010044	1279469	2598.13	2732.43	2515.52	2601.78	955.704	1653.9	1680.74	1572.18	2611.96	1465.63	0.833062	0.833062	1314.08	5.10894e-05	0.00107192	NT_078268.4	48160823	48196357	-	3010	protein_coding
AgaP_AGAP007768	4578263	26745.9	29707.8	31625.5	32345	22236.4	19692	17552.5	17742	30106	19305.7	0.641044	0.641044	116646	5.14945e-05	0.00107859	NT_078268.4	508114	508911	+	527	protein_coding
AgaP_AGAP007373	1269810	676.129	432.088	748.462	557.921	271.56	360.026	332.444	319.243	603.65	320.818	0.910389	0.910389	79.9938	5.16126e-05	0.00107923	NT_078265.2	46136461	46152656	-	1686	protein_coding
AgaP_AGAP011157	1270772	1535.21	2372.94	1916.53	1589.3	3259.88	2981.12	3011.39	3265.51	1853.5	3129.48	-0.755357	0.755357	1628.13	5.21667e-05	0.00108842	NT_078267.5	18105512	18107214	-	759	protein_coding
AgaP_AGAP000023	1272254	2807.92	2812.12	2156.77	2061.64	4187.62	3783.27	4049.29	3944.38	2459.61	3991.14	-0.698102	0.698102	2345.58	5.22285e-05	0.00108842	NC_004818.2	320064	323468	-	1790	protein_coding
AgaP_AGAP003495	1270937	40.7666	65.5216	152.682	95.5801	24.4754	10.262	34.3907	20.1931	88.6376	22.3303	1.98941	1.98941	4.39665	5.24431e-05	0.00108995	NT_078266.2	38663026	38664553	+	1448	protein_coding
AgaP_AGAP004993	1275819	1078.82	565.788	712.16	822.433	435.894	460.936	416.216	354.821	794.801	416.967	0.930375	0.930375	142.759	5.24787e-05	0.00108995	NT_078265.2	7592420	7608179	+	11800	protein_coding
AgaP_AGAP011471	1278372	238.634	271.826	237.031	168.932	465.032	414.757	430.325	371.168	229.106	420.321	-0.873402	0.873402	36.5631	5.27474e-05	0.00109369	NT_078267.5	24989633	24992290	-	1851	protein_coding
-	novel.1274	0	1.77085	3.20312	0	15.1514	17.9586	15.8726	30.7704	1.24349	19.9383	-3.99308	3.99308	0.349494	5.31716e-05	0.00109879	NW_044495.1	23424	24547	+	920	-
AgaP_AGAP001559	1281609	657.237	669.383	568.02	460.118	1158.5	851.749	999.977	1090.43	588.689	1025.16	-0.799141	0.799141	190.509	5.31267e-05	0.00109879	NT_078266.2	6237596	6241453	-	3603	protein_coding
-	novel.994	140.197	126.616	130.26	130.033	325.173	247.999	203.699	239.432	131.777	254.076	-0.945165	0.945165	14.9571	5.33759e-05	0.00110117	NT_078268.4	6610714	6627919	+	1374	-
AgaP_AGAP006238	1276899	587.636	667.612	453.775	525.69	814.68	1020.22	1046.71	949.075	558.678	957.671	-0.777238	0.777238	159.195	5.41108e-05	0.00111447	NT_078265.2	28576341	28579600	+	2498	protein_coding
AgaP_AGAP006441	1277049	1281.66	1194.44	1366.66	1517.06	1910.24	2262.78	2175.43	2049.12	1339.96	2099.39	-0.648303	0.648303	576.746	5.45353e-05	0.0011212	NT_078265.2	32021872	32036234	-	2476	protein_coding
AgaP_AGAP006643	1277226	92.4706	247.034	80.078	120.031	22.1444	15.3931	66.136	35.5783	134.903	34.8129	1.95217	1.95217	10.0181	5.46195e-05	0.0011212	NT_078265.2	35557440	35561384	+	3137	protein_coding
CLIPA19	4577382	269.457	293.962	351.275	364.538	166.665	150.51	190.472	190.392	319.808	174.51	0.872998	0.872998	21.1116	5.48792e-05	0.00112466	NT_078266.2	34453198	34454495	-	1077	protein_coding
AgaP_AGAP012032	1280632	751.696	1126.26	1141.38	1317	448.715	578.95	701.924	574.061	1084.09	575.912	0.911596	0.911596	258.24	5.60203e-05	0.00114614	NT_078267.5	36749825	36750886	+	885	protein_coding
AgaP_AGAP006740	1270319	1666.46	1568.09	1589.81	1408.14	1069.92	1062.98	832.432	950.998	1558.13	979.082	0.670698	0.670698	335.292	5.63849e-05	0.00115169	NT_078265.2	37645995	37648245	+	1317	protein_coding
AgaP_AGAP009005	1279965	640.334	1811.58	744.191	627.939	516.313	233.461	402.989	249.048	956.012	350.453	1.44926	1.44926	366.702	5.667e-05	0.0011556	NT_078268.4	23186369	23221879	+	1818	protein_coding
AgaP_AGAP004152	1273979	170.027	223.128	187.916	188.937	120.046	95.779	90.8268	81.7339	192.502	97.0964	0.991378	0.991378	9.10222	5.69984e-05	0.00116038	NT_078266.2	50773999	50777275	-	3039	protein_coding
-	novel.1428	179.97	148.752	133.463	173.378	90.9085	71.8342	74.9542	75.0029	158.891	78.1749	1.02615	1.02615	6.51502	5.72414e-05	0.0011634	NW_045696.1	83275	117103	-	3822	-
AgaP_AGAP010893	1271054	816.326	1107.67	1017.52	1143.63	1404.42	1974.59	1786.55	1751.03	1021.29	1729.15	-0.760061	0.760061	501.067	5.82752e-05	0.00118247	NT_078267.5	12684224	12705407	+	2751	protein_coding
AgaP_AGAP003779	1271515	244.6	305.472	274.4	345.644	498.831	507.116	552.015	455.787	292.529	503.437	-0.783824	0.783824	44.4822	5.95332e-05	0.00120601	NT_078266.2	43161941	43164484	-	2355	protein_coding
AgaP_AGAP012793	3292501	19.8861	31.8754	7.47394	22.2279	0	0	1.76363	2.88473	20.3658	1.16209	4.11002	4.11002	0.368784	5.98704e-05	0.00121085	NW_158369.1	147	600	+	390	protein_coding
TOLL5A	3289806	1989.61	1009.39	1255.62	1508.16	832.162	791.032	747.778	723.105	1440.7	773.519	0.897257	0.897257	445.124	6.04394e-05	0.00122036	NC_004818.2	19002931	19007726	-	3744	protein_coding
AgaP_AGAP002533	1273429	71.5901	85.8864	167.63	108.917	355.475	221.489	240.735	214.431	108.506	258.033	-1.25048	1.25048	22.3583	6.12921e-05	0.00123328	NT_078266.2	22447068	22448742	+	1301	protein_coding
AgaP_AGAP001050	1278649	1118.6	2080.75	1468.1	1932.72	574.588	933.845	825.377	986.577	1650.04	830.097	0.990656	0.990656	672.308	6.13684e-05	0.00123328	NC_004818.2	20944180	20955989	-	2684	protein_coding
AgaP_AGAP006391	1277002	568.744	542.767	546.665	472.343	1136.36	749.128	910.913	845.225	532.63	910.406	-0.772348	0.772348	142.715	6.13791e-05	0.00123328	NT_078265.2	31052072	31053391	+	1320	protein_coding
AgaP_AGAP009512	1271398	231.674	239.951	207.135	168.932	428.901	340.357	368.598	377.899	211.923	378.939	-0.835923	0.835923	27.8944	6.16409e-05	0.00123653	NT_078268.4	35021624	35023250	+	1401	protein_coding
AgaP_AGAP001281	1281895	6283.03	5049.59	5832.88	5335.81	2608.37	4376.76	2892.35	3031.85	5625.33	3227.33	0.801383	0.801383	5750.38	6.32567e-05	0.00126688	NT_078266.2	2268140	2274752	+	2322	protein_coding
AgaP_AGAP013218	11175665	519.029	642.82	516.77	512.354	195.803	213.792	368.598	325.013	547.743	275.801	0.988873	0.988873	73.9522	6.3825e-05	0.00127619	NT_078266.2	58693206	58696163	+	2553	protein_coding
AgaP_AGAP011905	1280757	5.96584	0	3.20312	10.0026	38.4613	43.6136	24.6908	29.8088	4.79288	34.1436	-2.86054	2.86054	0.861467	6.46273e-05	0.00128781	NT_078267.5	34826608	34827882	-	1275	protein_coding
AgaP_AGAP010310	1279737	6552.49	14943.3	9758.83	12260.9	5285.51	6518.96	4661.27	5655.03	10878.9	5530.19	0.976133	0.976133	28608.7	6.46373e-05	0.00128781	NT_078267.5	66479	82270	-	1504	protein_coding
AgaP_AGAP008848	1279811	158.095	2.65628	23.4895	32.2305	2.33099	5.13102	6.17269	5.76945	54.1178	4.85104	3.46789	3.46789	2.42721	6.47191e-05	0.00128781	NT_078268.4	19395968	19401441	-	3075	protein_coding
IGL1	1272269	1614.76	1618.56	1432.86	1383.69	493.004	849.183	955.004	937.536	1512.47	808.682	0.902469	0.902469	495.313	6.49174e-05	0.00128967	NC_004818.2	83817	88773	-	4477	protein_coding
AgaP_AGAP001058	1272860	444.455	669.383	610.728	602.377	361.303	343.778	264.544	334.628	581.736	326.063	0.836144	0.836144	65.3683	6.61687e-05	0.00131242	NC_004818.2	21772459	21773934	-	1174	protein_coding
AgaP_AGAP004507	1274653	211.787	125.731	82.2134	206.72	41.9577	68.4136	63.4906	59.6177	156.613	58.3699	1.41948	1.41948	9.65167	6.77944e-05	0.0013425	NT_078266.2	57162612	57229800	-	7278	protein_coding
AgaP_AGAP009623	1278999	95113.5	79830.1	88700.7	78939.1	42413.5	56424.1	56654.8	58935.9	85645.9	53607.1	0.675947	0.675947	1.02648e+06	6.81782e-05	0.00134794	NT_078268.4	37154051	37155049	+	999	protein_coding
AgaP_AGAP008301	1277683	36.7894	42.5005	65.1301	48.9014	150.349	130.841	89.0632	103.85	48.3303	118.526	-1.29498	1.29498	4.92739	7.03643e-05	0.00138894	NT_078268.4	8744458	8745381	-	843	protein_coding
AgaP_AGAP000885	1277402	1353.25	490.526	812.524	642.387	231.933	208.661	457.661	408.67	824.673	326.731	1.33512	1.33512	247.945	7.13235e-05	0.00140562	NC_004818.2	16729033	16734077	-	2885	protein_coding
AKH2	3290616	227.696	194.794	203.932	241.173	47.7852	114.593	111.99	106.735	216.899	95.2758	1.18063	1.18063	14.7922	7.14448e-05	0.00140576	NT_078266.2	21260057	21261659	+	717	protein_coding
AgaP_AGAP012013	1280657	276.417	408.182	359.817	260.067	519.81	560.991	616.388	656.756	326.121	588.486	-0.850843	0.850843	68.8357	7.15615e-05	0.00140582	NT_078267.5	36301574	36305225	+	3087	protein_coding
AgaP_AGAP011827	1280821	11209.8	10851.8	10289.5	8857.83	7213.24	6421.47	6716.77	6858.92	10302.2	6802.6	0.598881	0.598881	12247.4	7.18105e-05	0.00140847	NT_078267.5	33866988	33868703	+	1519	protein_coding
AgaP_AGAP008113	1277840	3574.54	3982.65	3307.75	2771.82	1969.68	2121.68	2137.52	2298.17	3409.19	2131.76	0.677453	0.677453	1631.83	7.19758e-05	0.00140947	NT_078268.4	5834907	5838946	+	1025	protein_coding
AgaP_AGAP007308	1269862	437.495	224.898	263.723	364.538	65.2676	191.558	148.145	101.927	322.664	126.724	1.3438	1.3438	38.3923	7.33722e-05	0.00143454	NT_078265.2	45241788	45245632	-	1986	protein_coding
AgaP_AGAP012625	1267595	7.95446	68.1779	39.5051	51.1242	12.8204	4.27585	1.76363	1.92315	41.6904	5.19576	3.04467	3.04467	1.33186	7.39467e-05	0.00144348	NW_044622.1	7609	7950	+	267	protein_coding
AgaP_AGAP008027	1277924	13463.9	6825.75	8496.8	10227.1	4515.12	5893.83	5693.87	5086.74	9753.39	5297.39	0.88053	0.88053	19855.9	7.48557e-05	0.00145892	NT_078268.4	4512808	4515246	+	707	protein_coding
AgaP_AGAP011082	1270845	156.106	89.4281	114.245	66.6838	22.1444	45.324	48.4997	28.8473	106.616	36.2038	1.55038	1.55038	4.95783	7.5065e-05	0.00146069	NT_078267.5	16325046	16332780	+	591	protein_coding
LANB2	1269597	1280.67	567.559	610.728	986.92	333.331	478.04	418.861	390.4	861.469	405.158	1.08742	1.08742	208.219	7.52955e-05	0.00146181	NT_078265.2	48472475	48483780	+	6168	protein_coding
AgaP_AGAP012914	1267655	29.8292	56.6673	50.1822	53.347	9.32394	10.262	20.2817	8.65418	47.5064	12.1305	1.96042	1.96042	1.25146	7.53798e-05	0.00146181	NW_044663.1	821	1235	+	415	protein_coding
AgaP_AGAP001624	1281550	499.142	287.764	358.749	238.95	677.151	712.356	600.515	713.489	346.151	675.878	-0.965057	0.965057	108.72	7.54779e-05	0.00146181	NT_078266.2	6980725	6984171	+	1821	protein_coding
AgaP_AGAP000028	1272250	194.884	202.763	262.656	348.978	416.081	555.86	487.643	481.749	252.32	485.333	-0.946104	0.946104	54.2951	7.73209e-05	0.00149359	NC_004818.2	357391	364560	+	3051	protein_coding
AgaP_AGAP008267	5668303	327.127	366.567	350.208	280.072	703.958	485.736	565.242	546.175	330.993	575.278	-0.795719	0.795719	59.675	7.74381e-05	0.00149359	NT_078268.4	8096999	8099155	-	1962	protein_coding
APL1C	5666907	4542	3462.9	3740.17	2785.16	2796.02	1600.88	1258.35	1376.01	3632.56	1757.81	1.04769	1.04769	3514.66	7.7482e-05	0.00149359	NT_078265.2	41257850	41260185	-	2253	protein_coding
AgaP_AGAP004549	1274690	2144.72	1124.49	1524.68	1139.18	851.975	793.597	753.951	752.914	1483.27	788.109	0.912477	0.912477	483.248	7.86358e-05	0.00151346	NT_078266.2	57532036	57536666	+	1749	protein_coding
AgaP_AGAP011387	1278314	436.501	503.808	444.166	412.328	1282.04	643.087	733.669	801.954	449.201	865.188	-0.944259	0.944259	173.046	7.96996e-05	0.00153155	NT_078267.5	23253294	23254727	-	1353	protein_coding
AgaP_AGAP009852	1279269	1057.94	1504.34	1264.16	1379.24	702.792	839.776	805.978	836.571	1301.42	796.279	0.708409	0.708409	255.17	8.05018e-05	0.00154456	NT_078268.4	44347545	44348684	-	819	protein_coding
AgaP_AGAP011204	1270718	498.148	1049.23	895.805	842.438	2233.08	1501.68	1319.19	1546.21	821.406	1650.04	-1.00585	1.00585	686.639	8.0834e-05	0.00154852	NT_078267.5	19302937	19315980	+	2720	protein_coding
AgaP_AGAP010198	1279619	227.696	324.066	312.838	340.087	519.81	547.308	507.925	495.212	301.172	517.564	-0.781515	0.781515	46.8254	8.11383e-05	0.00155194	NT_078268.4	50570792	50574073	-	2567	protein_coding
AgaP_AGAP006769	3290233	205.822	145.21	182.578	135.59	17.4824	94.9238	55.5543	52.8867	167.3	55.2118	1.59085	1.59085	12.5638	8.1771e-05	0.00156162	NT_078265.2	38064405	38069624	+	1292	protein_coding
AgaP_AGAP001092	1278706	1027.12	1642.47	1311.14	1378.13	791.37	847.473	687.815	826.955	1339.72	788.403	0.765129	0.765129	303.945	8.26193e-05	0.00157538	NC_004818.2	24086190	24087589	+	1336	protein_coding
AgaP_AGAP010916	5667911	51.704	220.471	88.6196	92.2459	19.8134	5.13102	35.2725	39.4246	113.26	24.9104	2.18695	2.18695	7.80569	8.33859e-05	0.00158755	NT_078267.5	12930997	12931665	-	594	protein_coding
AgaP_AGAP003656	1274328	2271	779.176	801.847	1382.58	543.12	622.563	509.688	581.753	1308.65	564.281	1.21345	1.21345	554.084	8.47712e-05	0.00161144	NT_078266.2	41180953	41215391	+	13834	protein_coding
AgaP_AGAP000893	1277410	61.6471	19.4794	9.60935	21.1165	0	3.42068	0	4.80788	27.9631	2.05714	3.73758	3.73758	0.671118	8.54014e-05	0.00162092	NC_004818.2	16803740	16812325	-	8241	protein_coding
-	novel.1377	159.089	60.209	34.1666	54.4584	1.16549	17.1034	25.5726	5.76945	76.9808	12.4027	2.61541	2.61541	4.17033	8.55391e-05	0.00162104	NW_045463.1	1	3549	-	2037	-
AgaP_AGAP003903	5667516	647.294	814.593	715.363	840.216	1416.07	1189.54	1152.53	1122.16	754.366	1220.08	-0.693252	0.693252	216.885	8.85519e-05	0.00167556	NT_078266.2	45768320	45770159	+	1840	protein_coding
AgaP_AGAP001769	1281406	6115.99	8336.29	7189.93	6586.13	3789.02	5021.56	4240.64	4558.83	7057.09	4402.51	0.680678	0.680678	7046.77	8.90748e-05	0.00168287	NT_078266.2	9701619	9706096	+	1975	protein_coding
AgaP_AGAP000879	1277395	49.7154	102.71	60.8592	114.474	222.609	224.91	161.372	169.237	81.9395	194.532	-1.24682	1.24682	12.6771	8.98821e-05	0.00169553	NC_004818.2	16665773	16671544	-	1896	protein_coding
-	novel.742	349.002	393.129	286.145	195.606	693.468	497.709	678.996	540.406	305.971	602.645	-0.976001	0.976001	88.0156	9.04564e-05	0.00170376	NT_078267.5	12368154	12369708	+	1341	-
AgaP_AGAP002474	1273485	89.4877	133.699	108.906	105.583	178.32	215.503	253.08	206.739	109.419	213.411	-0.963668	0.963668	10.8143	9.24372e-05	0.00173841	NT_078266.2	21852309	21854748	+	2238	protein_coding
AgaP_AGAP009806	5668072	718.884	1023.55	530.65	812.431	198.134	292.468	439.143	464.441	771.38	348.547	1.14526	1.14526	178.788	9.27829e-05	0.00174226	NT_078268.4	43698370	43702916	+	2503	protein_coding
AgaP_AGAP010305	1278598	1153.4	3520.46	2446.11	2452.85	1033.79	1358.86	977.931	1066.39	2393.2	1109.24	1.10934	1.10934	1648.56	9.32585e-05	0.00174853	NT_078268.4	53005021	53006361	+	1341	protein_coding
AgaP_AGAP004778	1278449	746.725	1004.07	819.998	874.669	596.732	517.378	507.043	506.75	861.366	531.976	0.696228	0.696228	108.498	9.38499e-05	0.00175503	NT_078265.2	3445900	3447091	+	794	protein_coding
AgaP_AGAP004440	1274583	1254.82	405.525	405.728	686.843	250.581	322.399	283.944	264.433	688.228	280.339	1.29517	1.29517	166.373	9.38899e-05	0.00175503	NT_078266.2	56061220	56087247	+	13836	protein_coding
AgaP_AGAP003363	1275041	72.5844	105.366	76.8748	93.3573	184.148	186.427	162.254	156.737	87.0456	172.391	-0.983971	0.983971	7.2839	9.57683e-05	0.00178743	NT_078266.2	36850229	36853265	+	2408	protein_coding
AgaP_AGAP000280	1271978	246.588	105.366	229.557	152.261	257.574	436.136	480.588	532.713	183.443	426.753	-1.21985	1.21985	59.1997	9.59252e-05	0.00178766	NC_004818.2	5040238	5043715	-	2598	protein_coding
AgaP_AGAP000496	1271744	319.173	328.493	340.598	295.631	934.725	488.302	507.043	557.714	320.974	621.946	-0.952757	0.952757	90.5842	9.61413e-05	0.00178898	NC_004818.2	8755020	8755868	+	768	protein_coding
AgaP_AGAP010490	1275236	597.579	100.053	127.057	326.75	37.2958	99.1997	102.29	70.195	287.86	77.2452	1.89435	1.89435	44.3585	9.6578e-05	0.0017944	NT_078267.5	5009145	5025078	+	10567	protein_coding
AgaP_AGAP004771	4576543	25.852	100.053	22.4218	36.6761	6.99296	2.56551	10.5818	11.5389	46.2508	7.91978	2.55238	2.55238	1.46927	9.82716e-05	0.00182312	NT_078265.2	3328939	3340228	-	1053	protein_coding
AgaP_AGAP000713	1272302	365.905	423.234	395.051	483.457	734.261	674.729	708.096	603.87	416.912	680.239	-0.706418	0.706418	69.341	9.94479e-05	0.00184218	NC_004818.2	12726946	12743043	+	3659	protein_coding
AgaP_AGAP010308	1275397	2646.85	8553.22	5277.67	7106.27	2215.6	3333.45	2130.46	2770.3	5896	2612.45	1.17428	1.17428	10781.7	0.000101209	0.0018693	NT_078268.4	53091305	53093617	+	2033	protein_coding
AgaP_AGAP006724	1270335	193.89	998.761	472.994	376.763	201.63	64.1377	220.453	143.275	510.602	157.374	1.69964	1.69964	124.77	0.000101215	0.0018693	NT_078265.2	37285966	37288141	-	1908	protein_coding
-	novel.904	97.4421	260.315	81.1457	107.805	68.7641	39.3378	19.3999	31.732	136.677	39.8084	1.78977	1.78977	9.38355	0.000101652	0.00187189	NT_078267.5	24786529	24787253	-	576	-
AgaP_AGAP012464	1275957	376.843	556.933	460.181	554.587	276.222	312.992	268.071	252.894	487.136	277.545	0.811304	0.811304	43.9284	0.000101659	0.00187189	NW_045810.1	127192	137233	+	1281	protein_coding
AgaP_AGAP000689	1272279	964.478	1230.74	1141.38	998.034	662	602.039	766.296	669.257	1083.66	674.898	0.68334	0.68334	167.085	0.000102293	0.00187885	NC_004818.2	12426459	12428058	-	1038	protein_coding
AgaP_AGAP003192	1273863	1068.88	862.406	975.883	1080.28	426.57	659.336	649.015	591.369	996.862	581.572	0.775974	0.775974	172.465	0.000102342	0.00187885	NT_078266.2	33741320	33743740	-	1795	protein_coding
AgaP_AGAP004645	1275876	182.953	1059.86	372.629	268.958	26.8063	59.8619	128.745	75.9645	471.099	72.8444	2.69167	2.69167	158.607	0.000102623	0.00188122	NT_078266.2	59008011	59022336	-	797	protein_coding
AgaP_AGAP001823	1281287	4674.24	7412.79	5465.59	3803.2	3102.54	2120.82	3317.38	2822.22	5338.95	2840.74	0.910461	0.910461	6241.06	0.000103499	0.00189446	NT_078266.2	10902267	10903524	-	972	protein_coding
AgaP_AGAP009864	1279283	216.759	185.054	218.88	217.834	72.2606	129.986	104.054	114.428	209.632	105.182	0.989804	0.989804	10.9097	0.000103968	0.00190023	NT_078268.4	44572956	44583525	+	2106	protein_coding
AgaP_AGAP004983	5667319	167.044	340.004	240.234	250.064	141.025	112.882	116.399	115.389	249.336	121.424	1.04075	1.04075	16.3616	0.000104411	0.00190137	NT_078265.2	7537935	7541687	-	723	protein_coding
AgaP_AGAP004657	1277310	4759.75	6792.99	5390.85	6311.62	3890.42	3780.7	3197.46	3669.37	5813.8	3634.49	0.677825	0.677825	4749.42	0.000104485	0.00190137	NT_078266.2	59570477	59571963	+	1159	protein_coding
AgaP_AGAP005732	1276404	13.9203	15.9377	34.1666	50.0128	108.391	87.2273	81.1268	84.6187	28.5094	90.3409	-1.67278	1.67278	3.82314	0.000104493	0.00190137	NT_078265.2	19927678	19929776	+	1893	protein_coding
AgaP_AGAP012371	1280341	415.621	679.122	342.734	357.87	248.25	176.165	235.444	221.162	448.837	220.255	1.02917	1.02917	52.2493	0.000105569	0.00191812	NT_078267.5	41147105	41149226	+	1989	protein_coding
AgaP_AGAP003587	1274251	567.75	532.141	364.088	278.96	205.127	198.399	220.453	244.24	435.735	217.055	1.00633	1.00633	47.8209	0.000106203	0.00192454	NT_078266.2	40355281	40362119	-	2601	protein_coding
AgaP_AGAP000337	1271923	407.666	430.317	458.046	412.328	653.842	608.026	687.815	763.491	427.089	678.293	-0.667333	0.667333	63.1034	0.000106234	0.00192454	NC_004818.2	5877411	5881989	+	4104	protein_coding
AgaP_AGAP008299	3291696	111.362	146.095	175.104	107.805	710.951	200.965	238.09	316.358	135.092	366.591	-1.43799	1.43799	53.5919	0.00010771	0.00194842	NT_078268.4	8741094	8742313	+	1133	protein_coding
CLIPA2	1280859	2545.43	2003.72	2040.39	1876.04	1722.6	601.184	527.324	672.141	2116.39	880.812	1.26575	1.26575	1526.66	0.000107886	0.00194873	NT_078267.5	33279985	33281890	+	1512	protein_coding
AgaP_AGAP011476	1278360	149.146	350.629	179.375	176.712	64.1021	34.2068	132.272	52.8867	213.965	70.8669	1.59427	1.59427	20.4772	0.000108498	0.00195693	NT_078267.5	25026924	25029981	+	2703	protein_coding
AgaP_AGAP012418	1280297	32563.6	34198.7	36174.9	38203.1	27520.8	21425.4	21741.1	21125.8	35285.1	22953.3	0.620385	0.620385	152074	0.000108949	0.00196219	NT_078267.5	41834603	41835368	-	447	protein_coding
AgaP_AGAP012007	1280665	462.353	540.996	645.962	623.493	427.736	259.972	243.381	269.241	568.201	300.082	0.923228	0.923228	71.8877	0.000111714	0.00200812	NT_078267.5	36194291	36213777	+	771	protein_coding
AgaP_AGAP005124	1274802	2784.06	1885.07	2014.76	2854.07	1632.86	1393.07	1305.97	1092.35	2384.49	1356.06	0.814394	0.814394	1057.67	0.000111825	0.00200812	NT_078265.2	10257652	10269142	-	2594	protein_coding
OBP50	1276747	20.8805	7.96884	11.7448	10.0026	73.4261	55.586	29.9817	40.3862	12.6492	49.845	-1.97595	1.97595	1.38353	0.000113337	0.00203232	NT_078265.2	26104148	26104931	+	501	protein_coding
AgaP_AGAP009928	1279342	1119.59	630.424	571.223	777.977	392.771	430.15	455.898	327.897	774.804	401.679	0.947424	0.947424	139.222	0.000116353	0.00208338	NT_078268.4	45404704	45413937	+	2025	protein_coding
AgaP_AGAP003287	5667425	8.94877	10.6251	17.0833	3.33419	51.2817	36.7723	58.1997	28.8473	9.99784	43.7752	-2.12616	2.12616	1.14091	0.000116895	0.00209005	NT_078266.2	35064760	35068555	-	1986	protein_coding
-	novel.1133	2.98292	0	3.20312	3.33419	24.4754	21.3792	17.6363	19.2315	2.38006	20.6806	-3.15257	3.15257	0.33491	0.000117892	0.00210482	NT_078268.4	3209854	3210720	-	754	-
AgaP_AGAP007529	1269706	467.325	481.672	395.051	489.014	317.014	268.523	257.49	265.395	458.266	277.105	0.727344	0.727344	32.819	0.000118386	0.00211058	NT_078265.2	47225504	47228697	-	679	protein_coding
AgaP_AGAP012294	4577529	581.67	633.08	459.114	753.527	240.092	355.751	348.316	372.13	606.848	329.072	0.881412	0.881412	77.1592	0.000121964	0.00217125	NT_078267.5	39818918	39820604	+	1617	protein_coding
AgaP_AGAP010854	1271104	621.442	823.447	907.55	1390.36	142.19	24.7999	306.871	145.198	935.699	154.765	2.59587	2.59587	609.858	0.000122675	0.00218075	NT_078267.5	12049444	12058049	+	2165	protein_coding
AgaP_AGAP000048	5666808	233.662	245.263	231.692	195.606	291.373	435.281	430.325	498.096	226.556	413.769	-0.869458	0.869458	35.0487	0.00012338	0.00218686	NC_004818.2	779762	787862	-	5942	protein_coding
AgaP_AGAP009045	1280003	563.772	418.807	511.431	315.637	1130.53	692.687	821.85	788.492	452.412	858.389	-0.923071	0.923071	164.818	0.000123439	0.00218686	NT_078268.4	24678077	24678784	-	635	protein_coding
AgaP_AGAP008426	1277551	46.7325	66.407	48.0468	51.1242	118.88	91.5031	133.154	124.043	53.0776	116.895	-1.13545	1.13545	4.07268	0.00012355	0.00218686	NT_078268.4	10597035	10599539	+	2241	protein_coding
AgaP_AGAP012955	11175760	268.463	360.369	434.556	331.196	181.817	208.661	201.935	178.853	348.646	192.817	0.853418	0.853418	24.2828	0.000124212	0.00219542	NT_078266.2	30540254	30543703	-	2196	protein_coding
AgaP_AGAP008059	1277891	714.907	551.621	972.68	1060.27	532.63	460.936	308.635	294.242	824.87	399.111	1.04774	1.04774	181.271	0.000124462	0.00219636	NT_078268.4	4927313	4932587	+	726	protein_coding
AgaP_AGAP010860	4577690	387.78	159.377	156.953	204.497	53.6127	118.013	96.1177	82.6955	227.152	87.6098	1.37051	1.37051	19.4719	0.000124682	0.00219636	NT_078267.5	12113950	12115276	+	1188	protein_coding
GPROR5	1278352	82.5275	39.8442	56.5884	76.6863	13.9859	20.5241	24.6908	24.0394	63.9116	20.81	1.60951	1.60951	1.85775	0.000124799	0.00219636	NT_078267.5	24981411	24982903	+	1176	protein_coding
AgaP_AGAP012420	3291578	373.86	787.144	537.056	697.957	290.208	366.868	211.635	300.012	599.004	292.181	1.03579	1.03579	94.1407	0.000126437	0.00222201	NT_078267.5	41851461	41852294	+	770	protein_coding
AgaP_AGAP004197	1274031	1621.72	3008.68	2941.53	3007.44	1516.31	1547.86	1519.36	1287.55	2644.84	1467.77	0.849519	0.849519	1385.5	0.000127106	0.0022306	NT_078266.2	51676369	51680752	-	1857	protein_coding
AgaP_AGAP007550	1269682	1749.98	748.186	1053.83	1151.41	617.711	625.984	598.751	600.985	1175.85	610.858	0.94465	0.94465	319.216	0.000127932	0.0022419	NT_078265.2	47525155	47535554	+	1967	protein_coding
AgaP_AGAP007936	1278019	160.084	312.556	302.161	273.403	148.018	129.986	122.572	114.428	262.051	128.751	1.02666	1.02666	17.7689	0.000129489	0.00226597	NT_078268.4	3211775	3212580	+	736	protein_coding
AgaP_AGAP011238	1270688	31.8178	91.199	51.2499	45.5672	136.363	157.351	114.636	149.044	54.9585	139.348	-1.33717	1.33717	7.12167	0.00013055	0.00228129	NT_078267.5	19909737	19911302	+	1494	protein_coding
AgaP_AGAP010147	1279567	26562.9	1203.29	2710.91	7967.6	790.204	1227.17	887.986	655.795	9611.18	890.288	3.43233	3.43233	76054	0.000131253	0.00229034	NT_078268.4	49460519	49482483	+	6013	protein_coding
AgaP_AGAP002579	1273389	151.135	130.158	221.015	180.046	341.489	291.613	328.916	300.012	170.588	315.508	-0.888826	0.888826	21.0016	0.000132629	0.00231109	NT_078266.2	23266440	23272082	+	3537	protein_coding
AgaP_AGAP008948	1279918	1202.12	1514.97	1388.02	1082.5	1663.16	2308.1	2209.82	2672.22	1296.9	2213.33	-0.771149	0.771149	839.837	0.000133083	0.00231572	NT_078268.4	21530890	21533851	-	2271	protein_coding
AgaP_AGAP007221	1269910	157.101	207.19	161.224	170.044	240.092	321.544	335.971	388.477	173.889	321.521	-0.886824	0.886824	21.795	0.00013387	0.00232614	NT_078265.2	44391214	44398585	+	3594	protein_coding
AgaP_AGAP010975	5667841	2529.52	7290.6	2703.43	1754.89	900.926	436.136	1245.12	858.687	3569.61	860.218	2.0531	2.0531	7340.82	0.00013455	0.00233139	NT_078267.5	14401892	14405143	-	1785	protein_coding
AgaP_AGAP001645	1281527	648.288	581.725	537.056	447.893	868.292	938.976	848.305	922.151	553.741	894.431	-0.691238	0.691238	116.07	0.000134363	0.00233139	NT_078266.2	7266758	7271844	+	1866	protein_coding
AgaP_AGAP007858	1278097	28.8349	28.3337	41.6405	24.4507	160.838	51.3102	78.4814	83.6571	30.815	93.5717	-1.59807	1.59807	3.93841	0.000135635	0.00234688	NT_078268.4	2252046	2253764	-	1719	protein_coding
AgaP_AGAP010800	1278863	477.268	722.508	631.014	534.582	865.961	938.976	1046.71	1198.12	591.343	1012.44	-0.77553	0.77553	177.326	0.000136288	0.00235187	NT_078267.5	10572953	10583487	-	2946	protein_coding
AgaP_AGAP002874	1273093	289.343	366.567	300.025	331.196	180.651	218.923	171.954	137.505	321.783	177.258	0.859852	0.859852	20.8873	0.000136427	0.00235187	NT_078266.2	28545637	28549187	-	2720	protein_coding
AgaP_AGAP004598	1275935	6461.01	8492.13	8470.11	6928.44	4251.72	4999.32	5276.77	4879.04	7587.92	4851.71	0.645141	0.645141	7486.85	0.000136495	0.00235187	NT_078266.2	58257922	58259916	-	1659	protein_coding
AgaP_AGAP002945	1273018	1822.57	1431.74	1474.5	1292.55	2557.09	2161.01	2358.85	2397.21	1505.34	2368.54	-0.653663	0.653663	745.118	0.000137528	0.00236637	NT_078266.2	30000134	30006998	-	5878	protein_coding
AgaP_AGAP007602	1269626	82.5275	42.5005	29.8958	44.4558	78.088	148.799	154.317	160.583	49.8449	135.447	-1.44311	1.44311	7.32772	0.000138505	0.00237885	NT_078265.2	48154659	48155732	-	471	protein_coding
AgaP_AGAP005327	1276037	16965.9	25576.4	20560.8	17613.4	13103.6	12570.1	12954.7	11781.2	20179.1	12602.4	0.679193	0.679193	57406.4	0.000138682	0.00237885	NT_078265.2	14114567	14115657	+	736	protein_coding
AgaP_AGAP005929	1276596	3781.35	6230.75	4240.93	3572.03	2948.7	2432.96	2576.66	2062.58	4456.26	2505.22	0.831135	0.831135	3806.56	0.000138832	0.00237885	NT_078265.2	23813529	23815350	-	1372	protein_coding
AgaP_AGAP001911	1281215	44257.6	57856.4	56901.3	51746.6	40664	29527.3	31863.5	29646.3	52690.5	32925.3	0.67837	0.67837	390663	0.00013971	0.00239058	NT_078266.2	12011655	12012730	+	1076	protein_coding
AgaP_AGAP009067	1280022	281.389	300.16	345.937	287.852	581.581	440.412	476.179	511.558	303.834	502.433	-0.724794	0.724794	39.4414	0.000146763	0.00250778	NT_078268.4	25401012	25403404	-	1337	protein_coding
AgaP_AGAP010275	1279698	796.44	1014.7	770.884	875.78	516.313	597.763	537.024	525.982	864.451	544.271	0.667383	0.667383	102.515	0.000149793	0.00255567	NT_078268.4	51937102	51940123	+	2398	protein_coding
AgaP_AGAP001070	1278667	1061.92	2019.66	1476.64	1784.9	636.359	1050.15	742.487	914.459	1585.78	835.863	0.92343	0.92343	562.375	0.00014998	0.00255567	NC_004818.2	22496341	22563331	+	2998	protein_coding
AgaP_AGAP010228	1279652	3354.79	3512.49	3108.09	3001.88	1383.44	2438.09	2034.34	1826.99	3244.31	1920.72	0.755887	0.755887	1751.91	0.000150754	0.00256532	NT_078268.4	51291133	51293424	+	2221	protein_coding
AgaP_AGAP009121	1280073	3.97723	2.65628	0	0	62.9366	11.1172	11.4636	14.4236	1.65838	24.9853	-3.86336	3.86336	0.544143	0.000151382	0.00257245	NT_078268.4	26186607	26187490	+	810	protein_coding
AgaP_AGAP004339	1274486	211.787	293.962	289.348	326.75	638.69	478.895	463.834	433.671	280.462	503.772	-0.844392	0.844392	49.8675	0.00015357	0.00260605	NT_078266.2	54826958	54833476	-	1551	protein_coding
PPO6	1275799	3187.75	2449.09	2623.35	1680.43	924.236	1593.18	1516.72	1233.7	2485.16	1316.96	0.915747	0.915747	1364.68	0.000153855	0.00260729	NT_078265.2	7452207	7454977	-	2397	protein_coding
AgaP_AGAP003099	1273774	809.366	999.647	1052.76	905.788	679.482	582.37	563.479	533.675	941.89	589.752	0.676186	0.676186	124.001	0.000155174	0.00262532	NT_078266.2	32428647	32430319	-	1217	protein_coding
AgaP_AGAP012005	1280669	1227.97	1527.36	1556.72	1362.57	2212.11	1963.47	2171.02	2327.97	1418.65	2168.64	-0.612117	0.612117	562.484	0.000155455	0.00262532	NT_078267.5	36088278	36090773	-	2227	protein_coding
KMO_ANOGA	1276617	187.924	235.524	231.692	354.535	664.331	441.267	415.334	460.595	252.419	495.382	-0.972703	0.972703	59.031	0.000155557	0.00262532	NT_078265.2	23985166	23988714	+	1775	protein_coding
AgaP_AGAP012395	1280319	5747.1	3931.29	4395.75	2513.98	1289.04	2775.02	1939.99	2021.23	4147.03	2006.32	1.0473	1.0473	4582.63	0.000156275	0.00263384	NT_078267.5	41712157	41713673	+	1027	protein_coding
AgaP_AGAP006067	3290099	136.22	24.7919	30.9635	44.4558	328.669	178.73	205.463	122.12	59.1078	208.746	-1.81926	1.81926	22.3914	0.000157839	0.00265655	NT_078265.2	25983910	25985391	+	1423	protein_coding
AgaP_AGAP006279	1276933	89.4877	265.628	93.9581	85.5775	46.6197	12.8275	59.0815	27.8857	133.663	36.6036	1.8736	1.8736	9.42049	0.000158083	0.00265704	NT_078265.2	29397211	29402190	+	2036	protein_coding
AgaP_AGAP007778	1278185	2076.11	384.275	540.259	1038.04	318.18	364.302	373.007	388.477	1009.67	360.991	1.48358	1.48358	420.788	0.000159565	0.0026783	NT_078268.4	746097	749328	+	2607	protein_coding
-	novel.1002	35.7951	120.418	104.635	78.9091	32.6338	24.7999	18.5181	32.6936	84.9394	27.1613	1.6509	1.6509	3.3383	0.000159849	0.00267942	NT_078268.4	9830024	9837437	+	1089	-
AgaP_AGAP001753	1281421	88.4934	52.2402	70.4686	66.6838	194.637	123.144	144.617	134.621	69.4715	149.255	-1.10219	1.10219	6.3654	0.000163093	0.0027301	NT_078266.2	9444299	9446175	+	1630	protein_coding
AgaP_AGAP005811	4576539	181.958	127.501	149.479	157.818	252.912	273.654	250.435	362.514	154.189	284.879	-0.886699	0.886699	17.0798	0.000165114	0.00276018	NT_078265.2	21627556	21630573	+	2718	protein_coding
AgaP_AGAP002983	1272976	174.998	81.4593	103.567	186.715	54.7782	63.2825	59.9633	33.6552	136.685	52.9198	1.36618	1.36618	7.01659	0.000167633	0.0027985	NT_078266.2	30532669	30539785	+	5704	protein_coding
AgaP_AGAP008951	1279919	72.5844	75.2613	61.9269	66.6838	219.113	130.841	120.808	129.813	69.1141	150.144	-1.11436	1.11436	6.56579	0.000168356	0.00280677	NT_078268.4	21791437	21793372	-	1488	protein_coding
AgaP_AGAP012012	1280658	173.01	174.429	214.609	290.074	385.778	403.64	410.043	351.937	213.03	387.85	-0.866659	0.866659	30.5617	0.000169923	0.00282907	NT_078267.5	36293121	36295251	-	1325	protein_coding
AgaP_AGAP006948	1270136	596.584	849.124	792.238	685.731	431.232	402.785	480.588	468.287	730.92	445.723	0.713777	0.713777	81.3369	0.000170211	0.00283004	NT_078265.2	40201873	40207556	-	1512	protein_coding
AgaP_AGAP001582	4577455	2476.82	1940.86	2608.41	2008.29	1088.57	1579.5	1397.67	1433.71	2258.59	1374.86	0.715627	0.715627	780.979	0.000171771	0.00285214	NT_078266.2	1982566	1986438	+	3325	protein_coding
AgaP_AGAP001417	1281759	3213.6	2813	3170.02	2785.16	1828.66	2090.89	2002.6	2152.97	2995.45	2018.78	0.569093	0.569093	953.877	0.000175873	0.00291632	NT_078266.2	4657950	4659347	-	1258	protein_coding
AgaP_AGAP004430	1274572	449.427	194.794	205	284.517	127.039	156.496	125.218	99.0423	283.434	126.949	1.15784	1.15784	24.4878	0.000176806	0.00292786	NT_078266.2	55935449	55941608	+	5487	protein_coding
AgaP_AGAP004699	1278538	1162.35	2029.4	1688.04	1939.39	808.852	1092.05	938.25	1052.93	1704.79	973.02	0.808715	0.808715	535.493	0.000178617	0.00294407	NT_078265.2	1973601	1976357	+	2445	protein_coding
AgaP_AGAP008882	1279850	324.144	349.744	294.687	298.966	618.877	519.088	477.943	465.403	316.885	520.328	-0.713807	0.713807	41.3889	0.000178739	0.00294407	NT_078268.4	20275732	20278118	+	2148	protein_coding
-	novel.1413	4.97154	6.19799	56.5884	45.5672	3.49648	0	3.52725	0	28.3313	1.75593	4.04162	4.04162	0.70625	0.000178549	0.00294407	NW_045646.1	116332	119877	+	1908	-
AgaP_AGAP004874	5667363	89.4877	6.19799	0	35.5647	2.33099	1.71034	0	1.92315	32.8126	1.49112	4.48481	4.48481	0.981034	0.000178386	0.00294407	NT_078265.2	4821176	4825510	-	2775	protein_coding
AgaP_AGAP006205	1276867	367.894	507.35	431.353	444.558	599.063	737.156	724.851	847.148	437.789	727.055	-0.731963	0.731963	83.6747	0.000179831	0.0029581	NT_078265.2	28233793	28238829	+	3326	protein_coding
AgaP_AGAP003854	1271591	264.486	69.0633	103.567	114.474	27.9718	59.0067	52.9088	39.4246	137.898	44.828	1.61555	1.61555	8.66195	0.000180831	0.00296665	NT_078266.2	44570003	44579089	-	3513	protein_coding
AgaP_AGAP009767	5668116	32.8121	12.396	0	7.77977	0	0	0	0	13.247	0	6.23278	6.23278	0.175482	0.000180618	0.00296665	NT_078268.4	42632357	42632438	+	82	miRNA
AgaP_AGAP001678	1281495	3713.74	2357.01	2615.88	3002.99	733.095	1853.15	1611.96	1585.64	2922.4	1445.96	1.01461	1.01461	2179.89	0.000181425	0.00297008	NT_078266.2	8060565	8100009	-	4814	protein_coding
AgaP_AGAP009406	1271311	26.8463	45.1568	42.7082	25.5621	51.2817	88.0825	119.927	135.582	35.0684	98.7182	-1.49275	1.49275	4.05131	0.000181522	0.00297008	NT_078268.4	32318712	32320274	+	1323	protein_coding
-	novel.1207	79.5446	197.45	158.02	200.051	52.4472	56.4412	57.3179	89.4265	158.767	63.9082	1.31209	1.31209	8.99812	0.000182514	0.00298235	NT_078268.4	31365457	31375912	-	8212	-
AgaP_AGAP010312	1279733	356.956	479.901	364.088	569.035	153.845	291.613	223.981	234.624	442.495	226.016	0.966781	0.966781	46.8633	0.000183271	0.00299076	NT_078267.5	168598	195379	-	696	protein_coding
AgaP_AGAP004868	1275088	2131.8	3045.87	2374.58	3068.56	1340.32	1774.48	1581.97	1752.95	2655.2	1612.43	0.719333	0.719333	1087.37	0.000183916	0.00299731	NT_078265.2	4680081	4692071	-	1212	protein_coding
AgaP_AGAP004639	4577018	654.254	1515.85	1000.44	969.138	544.285	573.819	517.625	554.829	1034.92	547.639	0.918566	0.918566	237.443	0.000184412	0.00300144	NT_078266.2	58805043	58806273	+	982	protein_coding
AgaP_AGAP012056	1280611	4171.12	4870.73	4523.87	5541.42	3538.44	3178.66	2750.38	2488.56	4776.79	2989.01	0.676484	0.676484	3196.15	0.000185882	0.00302137	NT_078267.5	37151982	37162785	-	1030	protein_coding
AgaP_AGAP003176	1273845	235.651	816.363	661.978	1141.4	212.12	124	363.307	307.704	713.849	251.783	1.50316	1.50316	213.505	0.000188718	0.00305921	NT_078266.2	33566755	33571242	-	2237	protein_coding
AgaP_AGAP006173	1276841	206.816	255.003	255.182	208.942	335.662	401.93	403.871	403.862	231.486	386.331	-0.739179	0.739179	23.9771	0.000188826	0.00305921	NT_078265.2	27653123	27654416	-	1222	protein_coding
AgaP_AGAP012906	3292633	77.556	125.731	109.974	88.9117	58.2746	41.0481	37.0362	34.6167	100.543	42.7439	1.24176	1.24176	3.34073	0.000188953	0.00305921	NW_162977.1	948	1283	-	336	protein_coding
AgaP_AGAP010032	4578044	4311.32	2032.94	2915.91	2869.63	1945.21	1698.37	1452.35	1540.44	3032.45	1659.09	0.870204	0.870204	1886.1	0.000189349	0.00306159	NT_078268.4	48059601	48060918	-	1143	protein_coding
AgaP_AGAP002508	1273453	0	23.0211	3.20312	7.77977	108.391	53.8757	17.6363	75.9645	8.501	63.9668	-2.89295	2.89295	3.07646	0.000189633	0.00306217	NT_078266.2	22123544	22127039	-	3174	protein_coding
AgaP_AGAP003361	1275039	23.8634	83.2301	44.8437	30.0077	10.4894	1.71034	15.8726	2.88473	45.4862	7.73929	2.56411	2.56411	1.42483	0.000190193	0.00306721	NT_078266.2	36739350	36740361	+	432	protein_coding
AgaP_AGAP000308	1271954	1873.28	1937.31	1930.41	1681.54	3236.57	2414.14	2714.22	2978.96	1855.64	2835.98	-0.611598	0.611598	961.065	0.0001908	0.00307297	NC_004818.2	5447851	5449889	+	1965	protein_coding
AgaP_AGAP005196	1274902	568.744	77.9176	39.5051	220.056	0	0	14.9908	2.88473	226.556	4.46889	5.65404	5.65404	49.3226	0.000191927	0.00308709	NT_078265.2	12176816	12178137	-	1115	protein_coding
AgaP_AGAP005378	1276079	1420.87	1066.94	1309.01	1290.33	875.285	876.549	698.396	769.261	1271.79	804.873	0.660097	0.660097	218.008	0.000192534	0.00309282	NT_078265.2	14738117	14809846	-	2508	protein_coding
AgaP_AGAP000062	3289605	1757.94	1463.61	1469.16	1311.45	2199.29	2207.19	2238.92	2548.18	1500.54	2298.39	-0.615036	0.615036	636.573	0.000192784	0.00309282	NC_004818.2	965551	978390	+	2878	protein_coding
AgaP_AGAP007833	5668249	374.854	132.814	203.932	251.176	54.7782	107.751	122.572	101.927	240.694	96.7572	1.31052	1.31052	20.7178	0.000194437	0.00311529	NT_078268.4	1524610	1535880	+	4317	protein_coding
AgaP_AGAP003677	4576839	0.994307	0	1.06771	7.77977	23.3099	10.262	34.3907	33.6552	2.46045	25.4044	-3.41682	3.41682	0.526427	0.000196358	0.00314198	NT_078266.2	41820136	41820877	+	574	protein_coding
AgaP_AGAP009044	1280002	113.351	97.3969	84.3488	84.4661	34.9648	55.586	37.918	35.5783	94.8907	41.0118	1.20618	1.20618	2.90294	0.000197071	0.0031493	NT_078268.4	24675614	24678055	+	1934	protein_coding
AgaP_AGAP003818	1271558	275.423	205.419	143.073	273.403	72.2606	137.682	111.109	82.6955	224.33	100.937	1.14808	1.14808	15.2258	0.00019885	0.00317363	NT_078266.2	43743918	43753320	-	4500	protein_coding
AgaP_AGAP010606	1275330	2261.06	2642.11	2120.46	2285.03	1825.16	1293.02	1294.5	1420.25	2327.17	1458.23	0.67503	0.67503	755.046	0.000201107	0.00320549	NT_078267.5	7139265	7139925	-	593	protein_coding
AgaP_AGAP004948	1275759	1395.01	1528.25	1394.42	1361.46	941.718	1004.82	940.013	993.308	1419.79	969.966	0.549716	0.549716	202.338	0.000202887	0.00322886	NT_078265.2	6693033	6694970	-	1259	protein_coding
AgaP_AGAP004739	1278486	4476.37	5227.56	3951.58	4281.1	3129.35	3053.81	2714.22	3002.04	4484.15	2974.86	0.592195	0.592195	2277.98	0.000203096	0.00322886	NT_078265.2	2976111	2977915	+	1714	protein_coding
ND1	1267425	35126.9	28295.6	40744.7	44228	18004.5	18682.9	19675.9	28860.7	37098.8	21306	0.800095	0.800095	249412	0.00020336	0.00322889	NC_002084.1	11631	12575	-	945	protein_coding
AgaP_AGAP006961	1270125	803.4	806.624	702.551	620.159	1393.93	1236.58	1009.68	1101	733.183	1185.3	-0.692139	0.692139	204.406	0.000203851	0.00323006	NT_078265.2	40268753	40271222	+	1301	protein_coding
AgaP_AGAP013386	11175741	316.19	140.783	132.396	242.284	99.0669	100.055	87.2995	71.1566	207.913	89.3945	1.21764	1.21764	14.0467	0.000203957	0.00323006	NT_078266.2	1274224	1284558	-	6576	protein_coding
AgaP_AGAP004870	1275087	603.545	479.901	438.827	740.19	273.891	371.999	298.053	314.435	565.616	314.594	0.844917	0.844917	63.0117	0.000204514	0.00323474	NT_078265.2	4692754	4697498	+	4084	protein_coding
AgaP_AGAP009486	1271424	2944.14	3824.16	2905.23	2093.87	1611.88	1650.48	1919.71	1768.34	2941.85	1737.6	0.759742	0.759742	1450.22	0.00020608	0.00325533	NT_078268.4	34693601	34696685	+	1713	protein_coding
AgaP_AGAP000737	1272324	117.328	251.461	207.135	210.054	452.211	330.951	354.489	400.977	196.495	384.657	-0.967734	0.967734	35.4051	0.000206397	0.00325616	NC_004818.2	13437823	13440589	-	2377	protein_coding
AgaP_AGAP005499	1276182	546.869	673.81	907.55	780.2	442.887	352.33	474.416	402.9	727.107	418.133	0.798159	0.798159	95.4649	0.000208086	0.00327862	NT_078265.2	16238832	16239769	-	845	protein_coding
AgaP_AGAP010269	1279693	157.101	127.501	210.338	185.603	48.9507	99.1997	54.6724	94.2344	170.136	74.2643	1.19082	1.19082	9.19135	0.000209275	0.00329314	NT_078268.4	51888596	51891751	-	2991	protein_coding
AgaP_AGAP002929	1273034	309.23	438.286	440.963	417.885	569.926	689.267	665.769	751.952	401.591	669.229	-0.737288	0.737288	71.6299	0.000209586	0.00329384	NT_078266.2	29818621	29821853	-	3073	protein_coding
AgaP_AGAP008004	1277947	32345.8	37758.1	32088.8	32283.8	26040.6	22408	20838.1	20548.9	33619.2	22458.9	0.582031	0.582031	124551	0.000210458	0.00330333	NT_078268.4	3998920	3999845	-	783	protein_coding
AgaP_AGAP009758	1279164	82.5275	3.54171	22.4218	20.0051	2.33099	2.56551	6.17269	1.92315	32.124	3.24809	3.29257	3.29257	0.833821	0.000211361	0.00331145	NT_078268.4	42403991	42405781	-	1050	protein_coding
AgaP_AGAP012895	1267699	735.788	1396.32	1090.13	1443.7	3210.93	1860.85	1981.44	1996.23	1166.48	2262.36	-0.955385	0.955385	1200.95	0.000211512	0.00331145	NW_044693.1	629	1258	+	630	protein_coding
AgaP_AGAP003588	1274252	2516.59	2981.23	2574.24	2307.26	1988.33	1502.53	1604.02	1574.1	2594.83	1667.25	0.638717	0.638717	860.414	0.000212138	0.00331704	NT_078266.2	40362315	40363352	+	871	protein_coding
AgaP_AGAP003841	1271577	3.97723	12.396	7.47394	1.1114	23.3099	50.455	36.1544	27.8857	6.23964	34.4512	-2.44616	2.44616	0.795894	0.000212629	0.00332051	NT_078266.2	44262536	44263585	+	978	protein_coding
AgaP_AGAP005543	1276226	718.884	525.058	459.114	612.379	221.444	392.523	350.962	275.011	578.859	309.985	0.899038	0.899038	72.2933	0.000215199	0.0033564	NT_078265.2	16875156	16877327	-	1392	protein_coding
AgaP_AGAP005931	1276599	2026.4	2918.37	2893.48	2573.99	1868.29	1320.38	1715.13	1338.51	2603.06	1560.58	0.738444	0.738444	1086.77	0.000216335	0.00336985	NT_078265.2	23847287	23849640	+	2073	protein_coding
AgaP_AGAP001514	1281662	166.049	154.064	148.411	121.142	263.401	236.027	264.544	257.702	147.417	255.419	-0.79123	0.79123	11.6644	0.000217521	0.00338406	NT_078266.2	5742048	5744240	-	2118	protein_coding
AgaP_AGAP009745	1279152	268.463	154.064	174.036	222.279	88.5775	135.117	80.245	82.6955	204.711	96.6587	1.08001	1.08001	11.6752	0.000218198	0.00339031	NT_078268.4	42109506	42111648	-	1690	protein_coding
AgaP_AGAP013382	11175622	34.8008	21.2502	42.7082	84.4661	138.694	86.3721	157.845	138.467	45.8063	130.344	-1.51528	1.51528	7.14667	0.000219808	0.00340692	NC_004818.2	8806674	8807141	+	468	protein_coding
CTLGA3	1279613	2899.4	2270.23	2236.84	2362.83	1583.9	1399.06	1784.79	1548.14	2442.33	1578.97	0.629302	0.629302	745.381	0.000220187	0.00340692	NT_078268.4	50403559	50410500	+	864	protein_coding
AgaP_AGAP001420	1281756	18056.6	15397.6	17613.9	14583.7	12234.2	10374.1	10615.3	10982.2	16413	11051.4	0.57065	0.57065	28746.3	0.000220222	0.00340692	NT_078266.2	4739221	4740413	-	1104	protein_coding
AgaP_AGAP001257	1281916	21515.8	15389.6	15247.9	13370.1	10812.3	10468.1	9878.08	9595.56	16380.9	10188.5	0.685093	0.685093	38345.1	0.000220617	0.00340692	NT_078266.2	2059771	2065317	-	2124	protein_coding
OBP2	1279782	41.7609	24.7919	33.0989	74.4635	192.306	94.9238	110.227	93.2729	43.5288	122.682	-1.49767	1.49767	6.26529	0.000220647	0.00340692	NT_078266.2	35434051	35434604	+	474	protein_coding
AgaP_AGAP001261	1281915	671.158	1182.93	825.337	1021.37	552.444	610.591	393.289	481.749	925.199	509.518	0.861017	0.861017	172.791	0.000221842	0.00342108	NT_078266.2	2089321	2091433	+	1901	protein_coding
AgaP_AGAP000945	1270435	25.852	23.9065	29.8958	12.2254	50.1162	84.6618	74.0723	55.7714	22.9699	66.1554	-1.52614	1.52614	1.86499	0.00022317	0.00343726	NC_004818.2	18285704	18293666	-	3929	protein_coding
AgaP_AGAP012522	1274399	951.552	2102.89	1531.09	1843.81	379.951	972.328	755.714	858.687	1607.33	741.67	1.11513	1.11513	749.375	0.000223698	0.00344109	NW_045758.1	32708	33502	+	730	protein_coding
-	novel.612	14.9146	17.7085	7.47394	6.66838	54.7782	40.193	31.7453	47.1172	11.6914	43.4584	-1.87656	1.87656	1.00914	0.000226868	0.00348552	NT_078266.2	39149829	39151057	-	1167	-
AgaP_AGAP011706	1280931	46437.1	78365.6	62121.3	58326.1	45349.3	31192.3	33967.5	34371.5	61312.5	36220.2	0.759411	0.759411	629627	0.000227506	0.00349098	NT_078267.5	31717156	31718932	-	958	protein_coding
AgaP_AGAP007870	1278085	405.677	150.523	302.161	290.074	139.859	151.365	97.8813	132.697	287.109	130.451	1.1378	1.1378	24.5418	0.000228244	0.00349362	NT_078268.4	2394950	2398812	-	3316	protein_coding
AgaP_AGAP000506	1271735	76.5617	47.813	58.7238	106.694	148.018	142.813	162.254	176.93	72.4481	157.504	-1.1247	1.1247	7.23444	0.000228245	0.00349362	NC_004818.2	8953210	8957442	+	2037	protein_coding
AgaP_AGAP012933	3292565	16.9032	10.6251	30.9635	25.5621	68.7641	49.5998	83.7723	54.8098	21.0135	64.2365	-1.62145	1.62145	1.86823	0.000229238	0.00350447	NW_161001.1	1	1134	-	991	protein_coding
AgaP_AGAP012900	3292489	79.5446	176.2	148.411	124.476	479.018	243.723	269.835	218.278	132.158	302.713	-1.19299	1.19299	29.0891	0.000230491	0.00351927	NW_158126.1	879	1286	-	408	protein_coding
AgaP_AGAP010700	1272459	269.457	273.597	237.031	263.401	326.338	514.812	462.07	490.404	260.871	448.406	-0.782508	0.782508	35.1692	0.0002313	0.00352725	NT_078267.5	8723313	8727180	+	3470	protein_coding
AgaP_AGAP012102	4577675	22.8691	45.1568	28.8281	28.8963	81.5845	100.055	63.4906	75.9645	31.4375	80.2736	-1.34738	1.34738	2.38496	0.000233529	0.00355684	NT_078267.5	37651373	37662775	-	336	protein_coding
AgaP_AGAP004423	1274565	265.48	147.866	154.817	258.955	69.9296	118.013	86.4177	105.773	206.78	95.0335	1.11777	1.11777	12.4872	0.000234028	0.00356006	NT_078266.2	55871231	55879344	+	4814	protein_coding
AgaP_AGAP003358	4577007	952.547	1589.34	843.488	685.731	583.912	376.275	567.006	511.558	1017.78	509.688	0.99878	0.99878	258.154	0.000234857	0.00356827	NT_078266.2	36684395	36685741	-	1122	protein_coding
AgaP_AGAP000311	1271951	97.4421	99.1678	151.614	116.697	227.271	185.572	220.453	240.394	116.23	218.423	-0.911436	0.911436	10.4433	0.000236495	0.00358873	NC_004818.2	5474526	5479640	+	2095	protein_coding
AgaP_AGAP011296	1270636	78.5503	140.783	123.854	202.274	230.768	389.957	356.253	235.586	136.365	303.141	-1.15496	1.15496	27.8141	0.000236934	0.00359098	NT_078267.5	20675462	20677080	+	1273	protein_coding
AgaP_AGAP005225	1274933	100.425	185.94	154.817	207.831	282.049	267.668	350.08	396.169	162.253	323.992	-0.99834	0.99834	26.1593	0.000237286	0.0035919	NT_078265.2	12527952	12529541	-	1407	protein_coding
AgaP_AGAP013166	11175507	333.093	536.569	466.588	322.305	1411.41	663.612	672.824	713.489	414.639	865.334	-1.05998	1.05998	203.127	0.000242191	0.00365815	NT_078266.2	21582376	21583879	-	1290	protein_coding
AgaP_AGAP004484	1274631	3473.12	5155.84	4454.47	4887.92	3206.27	2647.6	2672.78	2846.26	4492.84	2843.23	0.660268	0.660268	2721.2	0.000242497	0.00365815	NT_078266.2	56830732	56832550	+	1190	protein_coding
AgaP_AGAP011715	1280924	1880.24	895.166	1132.84	1196.97	248.25	783.335	613.742	609.639	1276.3	563.742	1.17777	1.17777	507.744	0.000242803	0.00365815	NT_078267.5	32087309	32089006	+	1475	protein_coding
AgaP_AGAP011678	1280962	110.368	178.856	172.968	132.256	327.504	215.503	312.162	280.78	148.612	283.987	-0.932359	0.932359	18.3264	0.000243342	0.00365815	NT_078267.5	31279278	31281450	+	1956	protein_coding
AgaP_AGAP012800	1268716	363.917	427.661	258.385	237.839	165.5	96.6342	205.463	142.313	321.95	152.477	1.08015	1.08015	28.721	0.000243403	0.00365815	NW_045437.1	1	1947	-	1452	protein_coding
AgaP_AGAP000758	1272348	56.6755	67.2924	102.5	72.2408	151.514	139.393	149.026	164.429	74.6771	151.091	-1.01849	1.01849	5.83903	0.000243442	0.00365815	NC_004818.2	13767757	13769567	-	1725	protein_coding
AgaP_AGAP000480	1271759	265.48	416.151	349.14	221.168	757.57	478.04	550.252	588.484	312.985	593.587	-0.921368	0.921368	78.7375	0.000245556	0.00368543	NC_004818.2	8427833	8429319	-	1324	protein_coding
AgaP_AGAP013201	11175923	53.6926	130.158	43.7759	44.4558	15.1514	17.1034	30.8635	9.61576	68.0205	18.1835	1.90113	1.90113	2.48373	0.000246023	0.00368796	NT_078266.2	43087769	43089214	+	1227	protein_coding
AgaP_AGAP009656	1279036	300.281	1148.4	682.264	752.415	339.158	377.985	224.862	294.242	720.84	309.062	1.22227	1.22227	169.561	0.000246937	0.00369716	NT_078268.4	37634749	37635899	+	822	protein_coding
AgaP_AGAP001064	1278678	1961.77	3717.91	2872.13	3307.52	1947.54	1783.03	1379.16	1622.18	2964.83	1682.98	0.817156	0.817156	1643.15	0.000249494	0.00373092	NC_004818.2	22293009	22319374	-	1010	protein_coding
AgaP_AGAP002674	1273287	22.8691	48.6985	42.7082	48.9014	78.088	109.462	111.99	93.2729	40.7943	98.2032	-1.26992	1.26992	3.29578	0.000250621	0.00374323	NT_078266.2	25378949	25391048	-	2202	protein_coding
AgaP_AGAP004039	4577117	606.528	138.127	149.479	395.657	57.1092	176.165	74.0723	93.2729	322.448	100.155	1.68399	1.68399	49.414	0.000251014	0.00374457	NT_078266.2	48305176	48341497	+	9657	protein_coding
AgaP_AGAP007864	1278091	597.579	412.609	385.442	486.792	308.856	254.841	283.944	236.548	470.605	271.047	0.796783	0.796783	39.8235	0.000251341	0.00374492	NT_078268.4	2355100	2356905	+	1234	protein_coding
-	novel.399	55.6812	44.2713	8.54165	40.0103	0	11.1172	0	2.88473	37.1261	3.50048	3.37069	3.37069	1.13068	0.000251988	0.00374553	NT_078265.2	49234139	49235512	-	1312	-
AgaP_AGAP003893	1269481	1029.11	748.186	805.05	1044.71	374.123	632.825	584.642	444.248	906.764	508.96	0.831648	0.831648	158.248	0.000251989	0.00374553	NT_078266.2	45636131	45675450	-	2575	protein_coding
-	novel.832	3.97723	11.5105	2.13541	22.2279	0	0	0	0	9.96278	0	5.81824	5.81824	0.099257	0.000255794	0.00379751	NT_078267.5	608945	609740	-	709	-
AgaP_AGAP002339	1273628	241.617	210.732	221.015	161.152	614.215	250.565	423.27	414.439	208.629	425.622	-1.02658	1.02658	47.0861	0.000257224	0.00380466	NT_078266.2	20278838	20279921	-	986	protein_coding
AgaP_AGAP011383	1278318	364.911	401.984	371.562	292.297	801.859	531.06	561.715	564.445	357.688	614.77	-0.779482	0.779482	66.0909	0.000257329	0.00380466	NT_078267.5	23001516	23002976	+	1216	protein_coding
AgaP_AGAP000943	1270427	982.376	860.635	901.144	910.234	580.416	677.294	596.106	567.33	913.597	605.286	0.593401	0.593401	95.0554	0.000257484	0.00380466	NC_004818.2	18254537	18268004	-	2216	protein_coding
AgaP_AGAP011220	1270705	70.5958	65.5216	125.989	137.813	237.761	190.703	214.281	206.739	99.98	212.371	-1.09032	1.09032	12.6317	0.000257601	0.00380466	NT_078267.5	19483804	19485190	+	1222	protein_coding
AgaP_AGAP010445	1272593	1782.79	1683.2	1493.72	1392.58	832.162	1109.15	1079.34	1033.69	1588.07	1013.59	0.647393	0.647393	330.033	0.000257818	0.00380466	NT_078267.5	3752432	3757036	-	1482	protein_coding
MB21L_ANOGA	1270524	177.981	141.668	104.635	125.588	277.387	252.275	246.026	233.663	137.468	252.338	-0.874246	0.874246	13.1951	0.000258824	0.00381486	NC_004818.2	19814213	19815888	+	1578	protein_coding
AgaP_AGAP011623	1281007	18.8918	22.1357	11.7448	25.5621	32.6338	51.3102	96.9995	74.0413	19.5836	63.7462	-1.7055	1.7055	1.95034	0.000259127	0.00381486	NT_078267.5	30144570	30147899	-	3111	protein_coding
AgaP_AGAP013053	11175845	384.797	460.422	382.239	371.206	301.863	218.068	205.463	180.776	399.666	226.542	0.82206	0.82206	29.9718	0.000261031	0.0038383	NT_078266.2	57707832	57709766	+	1935	protein_coding
AgaP_AGAP012635	1268683	82.5275	65.5216	42.7082	48.9014	5.82746	16.2482	26.4544	21.1547	59.9147	17.4212	1.76989	1.76989	1.8057	0.00026189	0.00384263	NW_045418.1	2403	4820	-	1686	protein_coding
AgaP_AGAP009906	4578361	59.6584	228.44	135.599	101.137	61.7711	29.9309	52.027	36.5399	131.209	45.0672	1.54782	1.54782	7.42033	0.000262238	0.00384263	NT_078268.4	45185906	45186489	+	434	protein_coding
AgaP_AGAP012404	1280310	1595.86	1244.91	1291.92	1400.36	996.496	791.887	949.713	825.032	1383.26	890.782	0.635287	0.635287	242.539	0.000262259	0.00384263	NT_078267.5	41748911	41753784	+	1742	protein_coding
AgaP_AGAP000049	1272226	932.66	827.874	934.243	785.757	1327.5	1187.83	1298.03	1429.86	870.134	1310.8	-0.590987	0.590987	194.191	0.000263997	0.0038635	NC_004818.2	803642	810496	+	3048	protein_coding
AgaP_AGAP008017	1277930	337.07	74.3758	36.302	178.935	22.1444	67.5584	34.3907	26.9241	156.671	37.7544	2.048	2.048	14.1411	0.000267016	0.00390305	NT_078268.4	4248607	4273997	+	9010	protein_coding
AgaP_AGAP012517	1268849	1029.11	1655.75	1139.24	1521.5	952.208	790.177	625.206	675.026	1336.4	760.654	0.813759	0.813759	331.483	0.000267678	0.0039081	NW_045524.1	40702	41517	-	754	protein_coding
AgaP_AGAP011843	3291442	249.571	310.785	347.004	252.287	748.246	444.688	429.443	516.366	289.912	534.686	-0.881492	0.881492	59.9144	0.000268519	0.00391574	NT_078267.5	33982065	33983417	-	1278	protein_coding
AgaP_AGAP001151	1282015	8947.77	12802.4	10185.9	12515.4	6952.17	7904.33	6597.73	7068.54	11112.9	7130.69	0.640108	0.640108	15857.8	0.000269732	0.00392879	NT_078266.2	617198	625229	-	1253	protein_coding
AgaP_AGAP006128	1276799	1065.9	261.201	460.181	646.833	325.173	267.668	195.763	204.816	608.528	248.355	1.29351	1.29351	129.725	0.000275226	0.00400409	NT_078265.2	27020422	27026587	+	5602	protein_coding
AgaP_AGAP007310	1269859	179.97	292.191	195.39	165.598	326.338	399.364	386.234	412.516	208.287	381.113	-0.870025	0.870025	29.8688	0.000275687	0.00400607	NT_078265.2	45260200	45265177	+	2146	protein_coding
AgaP_AGAP009201	1280162	1140.47	1014.7	1338.9	1231.43	2250.57	1666.73	1593.44	2087.58	1181.38	1899.58	-0.685125	0.685125	515.815	0.000276273	0.00400986	NT_078268.4	28650867	28653769	+	2747	protein_coding
AgaP_AGAP007700	1269533	1690.32	2090.49	1595.15	1290.33	1289.04	623.419	859.768	813.493	1666.57	896.429	0.895695	0.895695	593.125	0.000279553	0.0040527	NT_078265.2	49135467	49137603	+	1985	protein_coding
AgaP_AGAP007949	4578410	1012.21	590.58	1020.73	900.231	252.912	595.198	392.407	502.904	880.936	435.855	1.01364	1.01364	198.097	0.000280265	0.00405825	NT_078268.4	3265665	3266549	+	757	protein_coding
AgaP_AGAP004519	1274665	3890.73	5973.97	5920.43	5535.86	3452.19	3513.89	3348.25	3141.47	5330.25	3363.95	0.664051	0.664051	3866.33	0.000281505	0.00407142	NT_078266.2	57327472	57329910	+	1611	protein_coding
AgaP_AGAP001717	4577308	49.7154	98.2824	116.38	90.0231	15.1514	35.9171	40.5634	33.6552	88.6002	31.3218	1.4904	1.4904	3.28082	0.000281978	0.00407349	NT_078266.2	8908700	8909248	-	474	protein_coding
AgaP_AGAP005576	1276262	2620	2822.74	2720.51	2442.85	4779.69	3460.02	4015.78	3813.61	2651.53	4017.27	-0.599136	0.599136	1865.26	0.000283834	0.00409551	NT_078265.2	17345840	17348553	+	1967	protein_coding
AgaP_AGAP009787	1279200	79.5446	27.4482	40.5728	37.7875	206.292	108.607	118.163	83.6571	46.3383	129.18	-1.47714	1.47714	6.8627	0.000286926	0.00413528	NT_078268.4	43287963	43289420	-	1240	protein_coding
AgaP_AGAP002279	1269279	90.482	169.117	136.666	134.479	340.324	221.489	221.335	264.433	132.686	261.895	-0.978157	0.978157	16.6951	0.000287994	0.0041418	NT_078266.2	18533396	18535271	+	1632	protein_coding
AgaP_AGAP001701	1281474	819.309	823.447	839.217	744.635	2217.93	1230.59	1223.96	1151.97	806.652	1456.11	-0.851395	0.851395	421.798	0.000288049	0.0041418	NT_078266.2	8800518	8801163	-	646	protein_coding
AgaP_AGAP001384	1281793	190.907	69.9487	61.9269	118.919	33.7993	48.7447	41.4452	33.6552	110.426	39.4111	1.4829	1.4829	5.04305	0.000289591	0.00415912	NT_078266.2	4098311	4099372	-	1062	protein_coding
AgaP_AGAP008757	1275613	658.232	801.311	612.863	554.587	1157.33	920.162	1023.79	1101.97	656.748	1050.81	-0.676959	0.676959	155.286	0.000294002	0.00421756	NT_078268.4	17131816	17133006	+	985	protein_coding
AgaP_AGAP010986	5667837	146.163	205.419	112.109	230.059	68.7641	106.896	74.0723	48.0788	173.438	74.4528	1.21752	1.21752	9.79798	0.000295542	0.00423473	NT_078267.5	14486014	14487216	-	986	protein_coding
AgaP_AGAP006541	1277140	461.359	774.748	651.301	655.724	1073.42	1086.92	985.868	1028.89	635.783	1043.77	-0.714871	0.714871	166.456	0.000296136	0.00423831	NT_078265.2	34077108	34082358	+	1353	protein_coding
AgaP_AGAP010332	1275996	33.8065	70.8341	46.9791	80.0205	4.66197	19.6689	22.0453	17.3084	57.91	15.9211	1.84673	1.84673	1.76307	0.000298049	0.00426075	NT_078267.5	1262956	1263596	+	584	protein_coding
AgaP_AGAP007948	1278003	2058.22	2496.9	1691.25	2558.43	1296.03	1557.26	1354.47	1261.59	2201.2	1367.34	0.686795	0.686795	695.329	0.000300366	0.00427932	NT_078268.4	3264641	3270272	-	3180	protein_coding
AgaP_AGAP010370	1272674	148.152	294.847	178.307	150.038	55.9437	39.3378	118.163	88.465	192.836	75.4774	1.35296	1.35296	13.7731	0.000300369	0.00427932	NT_078267.5	2281721	2284998	+	1407	protein_coding
AgaP_AGAP002522	1273439	48.7211	55.7819	72.604	57.7926	130.535	106.041	107.581	135.582	58.7249	119.935	-1.0302	1.0302	3.74667	0.000300388	0.00427932	NT_078266.2	22323584	22325386	+	1671	protein_coding
AgaP_AGAP006426	4576216	170.027	54.011	99.2967	144.482	256.408	285.627	247.79	256.741	116.954	261.641	-1.16408	1.16408	20.9344	0.000301823	0.0042948	NT_078265.2	31721567	31728021	-	2097	protein_coding
AgaP_AGAP010273	1279696	1293.59	1313.09	1300.47	1442.59	899.761	923.583	805.978	984.654	1337.44	903.494	0.565868	0.565868	188.305	0.000307332	0.00436815	NT_078268.4	51921336	51943526	-	2811	protein_coding
AgaP_AGAP000162	1272101	1896.14	2252.53	2464.27	2289.48	3980.16	2972.57	3429.37	3262.63	2225.6	3411.18	-0.615954	0.615954	1405.6	0.000308045	0.00437325	NC_004818.2	2832353	2836376	-	2064	protein_coding
AgaP_AGAP012189	4577641	2496.71	2650.08	2455.72	2086.09	1571.08	1616.27	1770.68	1597.18	2422.15	1638.8	0.563683	0.563683	613.633	0.000308699	0.0043775	NT_078267.5	38539822	38542689	+	1499	protein_coding
SCRB7	1275120	1214.05	1165.22	1161.66	1176.97	628.201	880.825	740.723	817.339	1179.48	766.772	0.620461	0.620461	170.325	0.000309729	0.00438705	NT_078265.2	4433671	4438248	+	1473	protein_coding
AgaP_AGAP008931	1279902	2062.19	3719.68	3523.43	3324.19	1053.61	2052.41	2010.53	1548.14	3157.37	1666.17	0.921797	0.921797	2223.68	0.000312018	0.004411	NT_078268.4	21108387	21110390	-	1785	protein_coding
AgaP_AGAP003623	1274286	2697.56	1405.17	1242.81	1804.91	925.401	1033.04	934.722	1000.04	1787.61	973.302	0.876979	0.876979	663.1	0.000312134	0.004411	NT_078266.2	40596519	40621367	+	5249	protein_coding
AgaP_AGAP006949	1270135	1413.91	1477.78	1309.01	1086.95	2067.58	1890.78	2028.17	1999.12	1321.91	1996.41	-0.59435	0.59435	454.956	0.000313161	0.00441555	NT_078265.2	40208758	40211975	-	2830	protein_coding
AgaP_AGAP012040	3291494	79.5446	63.7507	81.1457	165.598	271.56	194.123	213.399	193.277	97.5098	218.09	-1.16408	1.16408	14.5395	0.000313172	0.00441555	NT_078267.5	36831032	36833145	+	1798	protein_coding
AgaP_AGAP012784	1268219	75.5674	178.856	82.2134	127.811	61.7711	35.0619	6.17269	23.0778	116.112	31.5209	1.8922	1.8922	7.15563	0.00031384	0.00441991	NW_045068.1	1	1120	-	866	protein_coding
AgaP_AGAP007786	1278179	13949.1	6996.64	9047.74	9922.55	6181.77	5830.55	6010.44	5229.05	9979.02	5812.95	0.77962	0.77962	17356.1	0.000315135	0.00443309	NT_078268.4	838035	840304	-	1817	protein_coding
AgaP_AGAP010304	1278597	1648.56	3222.07	2236.84	2865.18	1480.18	1467.47	1340.36	1478.9	2493.16	1441.73	0.790297	0.790297	1105.52	0.00031638	0.00444554	NT_078268.4	52986496	52996123	+	1403	protein_coding
AgaP_AGAP008283	1277699	2210.35	2742.17	2865.72	2570.66	2045.44	1498.26	1581.09	1500.06	2597.22	1656.21	0.649509	0.649509	885.503	0.000316876	0.00444744	NT_078268.4	8561534	8562255	-	600	protein_coding
AgaP_AGAP002010	1281109	39.7723	131.929	103.567	100.026	17.4824	7.69653	52.027	21.1547	93.8235	24.5901	1.92861	1.92861	4.79326	0.00032105	0.0045009	NT_078266.2	13889942	13891213	+	1198	protein_coding
CPR59	1270234	45.7381	25.6774	105.703	85.5775	189.975	190.703	151.672	154.814	65.674	171.791	-1.39243	1.39243	11.2608	0.000321736	0.0045054	NT_078265.2	39074233	39077008	+	1529	protein_coding
AgaP_AGAP004885	1275071	1292.6	1982.47	1698.72	1659.31	1269.22	932.135	925.022	847.148	1658.28	993.382	0.739976	0.739976	442.085	0.00032412	0.00453363	NT_078265.2	4953470	4954359	+	639	protein_coding
AgaP_AGAP012679	1268590	4.97154	10.6251	46.9791	12.2254	1.16549	0	0	2.88473	18.7003	1.01256	4.25066	4.25066	0.312855	0.000325004	0.00454085	NW_045367.1	781	2520	+	663	protein_coding
AgaP_AGAP008237	1277742	259.514	529.485	665.181	500.128	219.113	220.634	284.826	251.933	488.577	244.126	1.00029	1.00029	59.7562	0.00033213	0.00463517	NT_078268.4	7559783	7561146	-	1132	protein_coding
AgaP_AGAP007068	1270036	129.26	121.303	117.448	130.033	210.954	212.937	207.226	209.624	124.511	210.185	-0.75562	0.75562	7.34006	0.000336314	0.00468826	NT_078265.2	42163507	42164602	-	956	protein_coding
CTLH2_ANOGA	1272697	1861.34	3446.97	2278.48	2887.41	702.792	1597.46	1496.44	1478.9	2618.55	1318.9	0.989017	0.989017	1689.1	0.00033714	0.00469446	NT_078267.5	1883397	1888407	+	2601	protein_coding
AgaP_AGAP012499	1268576	1000.27	2049.76	1398.69	1537.06	572.257	954.369	840.368	862.533	1496.45	807.382	0.889776	0.889776	474.812	0.000338749	0.00471155	NW_045357.1	11523	14006	-	2014	protein_coding
AgaP_AGAP000091	1272180	142.186	65.5216	86.4842	128.922	227.271	212.937	197.526	222.124	105.778	214.965	-1.02492	1.02492	11.9216	0.000339174	0.00471214	NC_004818.2	1532552	1534866	-	1355	protein_coding
-	novel.300	1511.35	1538.87	1373.07	1204.75	1074.58	867.997	880.932	761.568	1407.01	896.27	0.651427	0.651427	260.856	0.000344014	0.00477135	NT_078265.2	3011172	3016345	-	3229	-
AgaP_AGAP010307	1275399	1180.24	1808.04	1530.02	1674.87	995.331	1031.33	951.477	951.96	1548.3	982.526	0.656182	0.656182	320.095	0.000344396	0.00477135	NT_078268.4	53083640	53086934	-	762	protein_coding
-	novel.471	58.6641	23.0211	14.9479	42.2331	111.887	117.158	80.245	86.5418	34.7165	98.9581	-1.51191	1.51191	4.12698	0.000344596	0.00477135	NT_078266.2	36283412	36286990	+	3425	-
AgaP_AGAP005238	1274945	1145.44	3066.23	1315.41	955.801	393.937	118.869	628.733	349.052	1620.72	372.648	2.12094	2.12094	1557.69	0.00034527	0.00477533	NT_078265.2	12704418	12707969	+	1651	protein_coding
AgaP_AGAP012695	1268980	134.232	225.784	150.547	246.73	128.204	59.0067	19.3999	35.5783	189.323	60.5473	1.65276	1.65276	16.5832	0.000348167	0.00481	NW_045582.1	2016	2885	-	545	protein_coding
GPRDOP1	1275919	153.123	61.0944	129.192	86.6889	44.2887	53.8757	37.918	35.5783	107.525	42.9152	1.32332	1.32332	4.1744	0.000351995	0.00485746	NT_078266.2	58410920	58427284	-	1128	protein_coding
AgaP_AGAP001799	1281316	6359.59	3473.53	5332.12	5130.2	3019.79	3520.73	2713.34	2838.57	5073.86	3023.11	0.746957	0.746957	4205.59	0.00035328	0.00486973	NT_078266.2	10591413	10597071	+	1900	protein_coding
AgaP_AGAP005928	1276595	230.679	209.846	152.682	140.036	306.525	356.606	328.916	315.397	183.311	326.861	-0.832837	0.832837	20.6066	0.000354098	0.00487557	NT_078265.2	23806580	23812162	-	2285	protein_coding
AgaP_AGAP010348	1272691	219.742	634.851	449.504	460.118	196.968	200.965	233.681	224.047	441.054	213.915	1.04399	1.04399	51.5919	0.000357918	0.00491777	NT_078267.5	1920959	1922201	-	1011	protein_coding
TWDL12	1274720	107.385	104.48	80.078	61.1268	41.9577	35.0619	34.3907	42.3093	88.2676	38.4299	1.20506	1.20506	2.48379	0.00035796	0.00491777	NT_078266.2	57853553	57861870	+	772	protein_coding
GSTD12	1274528	135.226	132.814	138.802	166.709	99.0669	48.7447	38.7998	68.2719	143.388	63.7208	1.17822	1.17822	6.34682	0.000361261	0.0049576	NT_078266.2	55504530	55505309	-	701	protein_coding
AgaP_AGAP011051	1269446	638.345	1351.16	888.331	978.029	576.919	533.626	521.152	534.636	963.967	541.583	0.83237	0.83237	178.408	0.000362943	0.00497514	NT_078267.5	15778640	15779878	+	1100	protein_coding
AgaP_AGAP011796	1280853	87.4991	73.4904	59.7915	67.7952	96.7359	158.206	165.781	177.892	72.144	149.654	-1.05402	1.05402	6.00774	0.000363599	0.00497859	NT_078267.5	33305046	33311689	-	1986	protein_coding
AgaP_AGAP013174	11175820	48.7211	47.813	70.4686	51.1242	202.796	102.62	95.2359	109.62	54.5317	127.568	-1.22343	1.22343	5.33428	0.000364002	0.00497859	NT_078266.2	20642978	20643918	-	941	protein_coding
AgaP_AGAP008005	5668219	0.994307	0	7.47394	3.33419	12.8204	28.2206	22.0453	32.6936	2.95061	23.945	-3.05893	3.05893	0.440764	0.000364931	0.00498578	NT_078268.4	4006718	4007982	+	813	protein_coding
AgaP_AGAP008598	1275451	777.548	507.35	522.108	546.807	372.958	393.378	316.571	271.164	588.453	338.518	0.797897	0.797897	62.4678	0.000367178	0.00501092	NT_078268.4	13494877	13496787	-	1499	protein_coding
-	novel.1405	8.94877	15.0523	29.8958	35.5647	0	0	3.52725	4.80788	22.3654	2.08378	3.40008	3.40008	0.411343	0.000370618	0.00505228	NW_045598.1	1803	3785	-	1983	-
AgaP_AGAP000741	1272331	359.939	165.575	108.906	268.958	371.792	524.219	524.679	615.408	225.845	509.025	-1.17303	1.17303	80.191	0.00037208	0.00506661	NC_004818.2	13494764	13501501	-	3153	protein_coding
-	novel.615	102.414	24.7919	85.4165	46.6786	117.715	192.413	182.535	198.085	64.8252	172.687	-1.41677	1.41677	11.6342	0.000373908	0.00508248	NT_078266.2	39810849	39824166	-	4486	-
AgaP_AGAP013495	11175550	542.892	494.954	511.431	491.237	667.827	857.735	736.314	984.654	510.128	811.633	-0.670403	0.670403	90.9048	0.000374069	0.00508248	NC_004818.2	17555927	17564864	-	4851	protein_coding
AgaP_AGAP000650	1272435	790.474	1882.42	1400.83	1713.77	764.563	876.549	612.86	790.415	1446.87	761.097	0.926841	0.926841	470.29	0.000381743	0.00518104	NC_004818.2	11651485	11653404	-	1323	protein_coding
AgaP_AGAP007728	1269518	858.087	936.781	949.191	893.563	426.57	645.653	574.942	630.794	909.406	569.49	0.674086	0.674086	115.543	0.000383445	0.00519842	NT_078265.2	49340930	49343400	-	2344	protein_coding
AgaP_AGAP004677	1275382	5258.89	7797.95	5978.09	6818.42	5055.91	3649.01	3469.05	3742.45	6463.34	3979.11	0.700047	0.700047	6171.4	0.000385129	0.00521552	NT_078265.2	157348	186936	-	1544	protein_coding
AgaP_AGAP003754	5667700	1810.63	853.551	1010.05	1210.31	283.215	809.846	567.006	608.677	1221.14	567.186	1.10527	1.10527	427.651	0.000385857	0.00521964	NT_078266.2	43010882	43024164	-	1867	protein_coding
AgaP_AGAP009347	3291954	548.858	684.435	796.509	683.509	1024.47	994.562	1047.59	1155.81	678.327	1055.61	-0.638229	0.638229	142.342	0.000386429	0.00522166	NT_078268.4	31574344	31576885	-	1764	protein_coding
AgaP_AGAP008858	1279826	97.4421	106.251	108.906	143.37	136.363	221.489	273.362	313.474	113.992	236.172	-1.05383	1.05383	14.9278	0.000388647	0.00524588	NT_078268.4	19631611	19636875	+	4254	protein_coding
-	novel.614	2905.37	1041.26	1097.6	769.086	698.13	739.722	465.598	554.829	1453.33	614.57	1.24193	1.24193	703.517	0.000391733	0.00528176	NT_078266.2	39752948	39754459	-	1350	-
AgaP_AGAP008557	1275423	252.554	369.223	338.463	275.626	874.12	482.316	482.352	489.442	308.967	582.057	-0.911901	0.911901	74.5786	0.000395068	0.00532091	NT_078268.4	12704293	12711704	-	1991	protein_coding
AgaP_AGAP007104	1269998	1412.91	2154.24	1732.89	1979.4	451.046	1187.83	1096.98	948.114	1819.86	920.991	0.981811	0.981811	807.964	0.000397291	0.00534502	NT_078265.2	42784519	42792836	-	1952	protein_coding
AgaP_AGAP012181	1280507	556.812	100.939	285.078	298.966	82.75	135.117	126.981	121.159	310.448	116.502	1.41187	1.41187	37.6154	0.000400553	0.00537809	NT_078267.5	38408264	38412418	-	3743	protein_coding
OBP20	1274914	237.639	177.971	249.843	363.427	638.69	421.599	426.798	460.595	257.22	486.92	-0.92137	0.92137	52.7622	0.000400622	0.00537809	NT_078265.2	12288238	12289440	+	686	protein_coding
AgaP_AGAP010431	1272615	526.983	407.296	466.588	411.217	115.384	287.337	209.872	289.434	453.021	225.507	1.00389	1.00389	51.7627	0.000403466	0.0054104	NT_078267.5	3260597	3267672	-	2679	protein_coding
AgaP_AGAP011582	1271177	468.319	546.308	420.676	362.315	804.19	702.094	701.042	682.719	449.405	722.511	-0.683482	0.683482	74.5872	0.000404437	0.00541752	NT_078267.5	28383812	28385385	+	1237	protein_coding
AgaP_AGAP000452	1271787	306.247	351.514	325.65	394.546	579.25	495.998	600.515	501.943	344.489	544.426	-0.66032	0.66032	39.9749	0.000409732	0.00548249	NC_004818.2	7893480	7901380	+	3674	protein_coding
-	novel.1229	7.95446	36.3025	46.9791	80.0205	9.32394	11.1172	7.93632	5.76945	42.8141	8.53673	2.32261	2.32261	1.17494	0.000412351	0.00551157	NT_078268.4	43156230	43157976	-	1099	-
AgaP_AGAP006507	1277101	1847.42	1171.42	1749.97	843.55	3196.95	2485.98	2127.82	2689.53	1403.09	2625.07	-0.903561	0.903561	1493.23	0.000420671	0.00561669	NT_078265.2	33172675	33173402	+	728	protein_coding
AgaP_AGAP012621	4397607	7.95446	52.2402	33.0989	40.0103	6.99296	5.98619	0	6.73103	33.3259	4.92754	2.77373	2.77373	0.806469	0.000424209	0.00565367	NW_044609.1	9	1238	+	630	protein_coding
OBP7	1281613	215.765	70.8341	168.698	254.51	564.099	307.861	387.116	384.63	177.452	410.927	-1.21261	1.21261	54.5106	0.000424395	0.00565367	NT_078266.2	6152013	6154470	-	878	protein_coding
-	novel.1579	25.852	16.8231	11.7448	3.33419	0	0	0	1.92315	14.4385	0.480788	4.89575	4.89575	0.194818	0.000424816	0.00565367	NW_159102.1	140	719	-	410	-
AgaP_AGAP007198	4576348	759.651	145.21	239.166	437.89	170.162	151.365	121.69	152.891	395.479	149.027	1.40836	1.40836	60.7388	0.000427078	0.00567765	NT_078265.2	44193776	44200750	-	5754	protein_coding
AgaP_AGAP001756	1281419	13.9203	8.85427	14.9479	3.33419	87.412	27.3654	38.7998	26.9241	10.2642	45.1253	-2.1275	2.1275	1.2153	0.000430856	0.00572171	NT_078266.2	9460611	9465509	-	2120	protein_coding
AgaP_AGAP000118	1272149	554.824	453.338	464.452	449.004	991.835	598.619	790.987	798.108	480.405	794.887	-0.725565	0.725565	98.8992	0.000436517	0.00579065	NC_004818.2	1937074	1938427	-	1170	protein_coding
AgaP_AGAP006504	1277099	1562.06	1076.68	1670.96	482.346	3109.54	2273.9	2365.02	2456.83	1198.01	2551.32	-1.09041	1.09041	1831.45	0.00043916	0.00581946	NT_078265.2	33166023	33166853	-	831	protein_coding
AgaP_AGAP010915	1271034	106.391	430.317	233.828	70.018	54.7782	25.6551	91.7086	74.0413	210.138	61.5458	1.77295	1.77295	22.0798	0.000439799	0.00582167	NT_078267.5	12929460	12930982	-	757	protein_coding
AgaP_AGAP004825	1278402	30.8235	63.7507	37.3697	65.5724	137.528	138.537	111.109	81.7339	49.3791	117.227	-1.2461	1.2461	4.60334	0.000441063	0.00583215	NT_078265.2	3992274	3996433	+	3328	protein_coding
AgaP_AGAP013368	11175553	17.8975	9.73969	16.0156	14.4482	33.7993	59.8619	33.5089	54.8098	14.5252	45.495	-1.65447	1.65447	0.959124	0.000449498	0.00593732	NT_078266.2	32311564	32316382	-	1314	protein_coding
AgaP_AGAP003989	1278806	2.98292	0	11.7448	12.2254	48.9507	46.1792	29.9817	28.8473	6.73826	38.4897	-2.5382	2.5382	1.00815	0.000450216	0.00594045	NT_078266.2	47549403	47552479	-	1882	protein_coding
AgaP_AGAP000973	1270467	251.56	275.368	295.755	276.738	368.296	448.109	471.77	447.133	274.855	433.827	-0.659705	0.659705	25.2721	0.000450755	0.00594121	NC_004818.2	18649631	18659609	+	3206	protein_coding
AgaP_AGAP000040	1272237	803.4	905.792	607.525	554.587	560.602	307.861	340.38	333.667	717.826	385.627	0.898766	0.898766	110.356	0.000452389	0.00595638	NC_004818.2	503319	510089	+	2247	protein_coding
AgaP_AGAP010297	1270953	1307.51	1824.86	1621.85	2096.09	757.57	1196.38	883.577	1162.55	1712.58	1000.02	0.775611	0.775611	507.743	0.000455894	0.00599613	NT_078268.4	52614352	52616501	+	895	protein_coding
AgaP_AGAP004708	1278518	1901.12	3349.57	2400.2	3286.4	1483.67	1781.32	1556.4	1692.37	2734.32	1628.44	0.747597	0.747597	1222.97	0.000457655	0.00601288	NT_078265.2	2471997	2474401	-	2097	protein_coding
RS11_ANOGA	1279424	41355.2	75827.1	56104.7	64686.6	46342.3	29183.5	29178.3	30518.5	59493.4	33805.7	0.815488	0.815488	659860	0.000458481	0.00601732	NT_078268.4	47431933	47434754	+	586	protein_coding
AgaP_AGAP011384	1278317	405.677	357.712	238.098	337.864	75.757	194.123	181.654	182.699	334.838	158.558	1.07532	1.07532	31.0746	0.000461692	0.00604375	NT_078267.5	23006988	23013505	-	3329	protein_coding
AgaP_AGAP000752	1272341	985.359	1097.93	1080.52	706.848	2540.77	1373.4	1511.43	1537.56	967.664	1740.79	-0.846448	0.846448	597.726	0.000461695	0.00604375	NC_004818.2	13735945	13736706	-	762	protein_coding
GLT25_ANOGA	1280478	62.6414	61.9799	69.4009	45.5672	151.514	88.9376	161.372	111.543	59.8973	128.342	-1.09669	1.09669	4.68462	0.000461964	0.00604375	NT_078267.5	38721547	38723831	+	2000	protein_coding
AgaP_AGAP007480	1269744	473.29	737.56	663.045	502.351	346.151	291.613	398.58	360.591	594.062	349.234	0.767	0.767	59.9408	0.000463557	0.00605372	NT_078265.2	46845944	46847857	+	1650	protein_coding
AgaP_AGAP000792	1272386	1051.98	1451.21	697.212	879.114	115.384	341.213	582.879	561.56	1019.88	400.259	1.34857	1.34857	383.93	0.000463708	0.00605372	NC_004818.2	14419729	14435537	+	2437	protein_coding
AgaP_AGAP005739	1276410	622.436	115.105	128.125	217.834	61.7711	106.041	111.109	73.0798	270.875	88.0001	1.62003	1.62003	33.4433	0.000465456	0.00607012	NT_078265.2	20046252	20060651	+	5400	protein_coding
AgaP_AGAP006638	1277224	1024.14	2495.13	1194.76	1221.42	874.12	206.096	748.66	557.714	1483.86	596.647	1.31524	1.31524	787.154	0.000466853	0.00608191	NT_078265.2	35406635	35411920	-	3012	protein_coding
AgaP_AGAP001548	1281629	1637.62	2866.13	2348.95	2521.76	1353.14	1494.84	1347.41	1560.64	2343.62	1439.01	0.703652	0.703652	818.319	0.000473909	0.00616732	NT_078266.2	6095854	6097314	-	993	protein_coding
AgaP_AGAP013468	11175547	120.311	352.4	155.885	136.702	51.2817	88.9376	89.945	78.8492	191.324	77.2534	1.30709	1.30709	13.0122	0.000481472	0.00625913	NT_078266.2	38669404	38673883	+	3249	protein_coding
GPRGR49	1281997	11.9317	86.7718	89.6873	44.4558	5.82746	23.9447	11.4636	7.69261	58.2117	12.2321	2.23758	2.23758	2.11412	0.000491612	0.00638422	NT_078266.2	685937	688584	-	2202	protein_coding
AgaP_AGAP007877	1278078	315.195	159.377	202.864	273.403	128.204	115.448	141.972	97.1192	237.71	120.686	0.977174	0.977174	13.6947	0.000494787	0.00641871	NT_078268.4	2424915	2435748	+	2067	protein_coding
AgaP_AGAP011764	1280876	180.964	131.043	180.442	234.505	372.958	268.523	316.571	345.206	181.739	325.814	-0.843383	0.843383	20.7579	0.000496155	0.00642695	NT_078267.5	32993728	33004268	+	2865	protein_coding
AgaP_AGAP002614	1273354	85.5104	140.783	106.771	116.697	137.528	272.799	208.99	322.128	112.44	235.361	-1.06639	1.06639	15.1096	0.000496465	0.00642695	NT_078266.2	24163045	24168560	-	3543	protein_coding
AgaP_AGAP010258	1279680	2046.28	3124.67	2616.95	3007.44	1158.5	1948.93	1559.05	1737.57	2698.84	1601.01	0.752985	0.752985	1205.22	0.000497035	0.00642759	NT_078268.4	51717457	51719983	+	1887	protein_coding
AgaP_AGAP011800	1280848	6964.13	9587.4	8349.46	6944	6125.83	4354.52	5043.09	4810.76	7961.25	5083.55	0.647326	0.647326	8281.14	0.000500893	0.00647069	NT_078267.5	33331569	33333537	-	1180	protein_coding
-	novel.207	17.8975	13.2814	26.6927	6.66838	0	3.42068	0	0	16.135	0.855169	4.1477	4.1477	0.233473	0.000504701	0.00650304	NT_078265.2	17856880	17857825	+	672	-
AgaP_AGAP004055	1270895	22812.4	12208.3	16502.5	16465.3	10812.3	10917.9	10045.6	9968.66	16997.1	10436.1	0.703695	0.703695	43046.6	0.00050395	0.00650304	NT_078266.2	49085519	49089717	-	2518	protein_coding
AgaP_AGAP008268	5668304	2910.34	1702.68	1784.14	2040.52	532.63	1241.71	1180.75	1312.55	2109.42	1066.91	0.982833	0.982833	1086.83	0.000504978	0.00650304	NT_078268.4	8101234	8106715	+	5358	protein_coding
-	novel.1195	28.8349	23.9065	27.7604	17.7823	61.7711	55.586	56.4361	68.2719	24.571	60.5163	-1.29754	1.29754	1.29206	0.000506264	0.00651281	NT_078268.4	24337357	24339749	-	2253	-
AgaP_AGAP001469	1281705	191.901	54.8965	71.5363	137.813	38.4613	53.0205	39.6816	33.6552	114.037	41.2046	1.46556	1.46556	5.30453	0.000509784	0.00654698	NT_078266.2	5341315	5350782	+	3546	protein_coding
AgaP_AGAP012838	1268045	125.283	228.44	135.599	186.715	124.708	34.2068	55.5543	46.1556	169.009	65.1561	1.38446	1.38446	10.7854	0.000509982	0.00654698	NW_044933.1	3	672	-	591	protein_coding
AgaP_AGAP008136	1277821	114.345	177.971	216.744	161.152	350.813	265.103	304.226	297.127	167.553	304.317	-0.860399	0.860399	18.7044	0.000516445	0.00662306	NT_078268.4	6050975	6053131	+	2031	protein_coding
AgaP_AGAP012297	1280395	99.4307	89.4281	98.229	124.476	171.327	187.282	173.717	193.277	102.891	181.401	-0.820726	0.820726	6.1638	0.000518597	0.00664375	NT_078267.5	39838882	39841830	-	2745	protein_coding
AgaP_AGAP002403	1273559	187.924	151.408	261.588	184.492	399.764	333.516	313.044	329.82	196.353	344.036	-0.809689	0.809689	21.8103	0.000521874	0.0066788	NT_078266.2	20966774	20968437	+	1664	protein_coding
AgaP_AGAP008096	1277855	544.88	706.571	495.416	657.947	416.081	383.116	368.598	318.282	601.203	371.519	0.695279	0.695279	52.7548	0.000526485	0.00673082	NT_078268.4	5636563	5638431	-	1743	protein_coding
AgaP_AGAP004704	1278526	882.945	1638.04	1099.74	1331.45	766.894	833.79	591.697	677.911	1238.04	717.573	0.787176	0.787176	270.89	0.00052986	0.00676696	NT_078265.2	2253748	2255495	-	1526	protein_coding
-	novel.1027	600.562	638.393	617.134	653.501	1574.58	1108.3	822.732	859.649	627.397	1091.32	-0.797931	0.797931	215.22	0.000533919	0.00681174	NT_078268.4	17947779	17949086	+	1308	-
AgaP_AGAP000807	5666790	299.287	245.263	254.114	196.717	523.306	362.592	375.653	441.363	248.845	425.729	-0.772761	0.772761	31.2877	0.000534521	0.00681239	NC_004818.2	14803452	14825980	-	1909	protein_coding
AgaP_AGAP008706	1275555	14.9146	30.1045	32.0312	47.79	83.9155	76.9653	62.6088	103.85	31.2101	81.8349	-1.39447	1.39447	2.56287	0.000535257	0.0068133	NT_078268.4	15818015	15820210	-	1917	protein_coding
AgaP_AGAP005115	1274791	237.639	227.555	229.557	224.502	374.123	375.419	318.335	368.284	229.813	359.04	-0.643214	0.643214	16.6996	0.000535698	0.0068133	NT_078265.2	10234695	10238376	-	3253	protein_coding
AgaP_AGAP001521	5667554	218.748	201.877	163.359	188.937	109.556	118.013	116.399	74.0413	193.23	104.503	0.886637	0.886637	7.87261	0.000539657	0.00685659	NT_078266.2	5826876	5828938	+	1808	protein_coding
AgaP_AGAP006647	1277231	494.171	645.476	544.53	609.045	434.729	343.778	340.38	307.704	573.306	356.648	0.686339	0.686339	46.9406	0.000540579	0.00686124	NT_078265.2	35660795	35663682	+	1649	protein_coding
-	novel.786	9.94307	40.7296	12.8125	33.3419	0	6.84136	0	0	24.2068	1.71034	3.7615	3.7615	0.506089	0.000545067	0.00691109	NT_078267.5	32833480	32834685	+	1131	-
AgaP_AGAP010024	1279452	557.806	141.668	193.255	355.647	87.412	171.889	133.154	89.4265	312.094	120.47	1.3708	1.3708	36.7197	0.000546334	0.00692004	NT_078268.4	47930147	47941811	+	9609	protein_coding
AgaP_AGAP000159	1272103	479.256	669.383	639.556	657.947	671.324	1193.82	1221.31	1191.39	611.535	1069.46	-0.807042	0.807042	209.696	0.000547806	0.00693157	NC_004818.2	2780430	2816494	+	3047	protein_coding
AgaP_AGAP007586	1269641	335.082	276.253	277.604	301.188	185.313	214.648	151.672	148.083	297.532	174.929	0.766076	0.766076	15.0314	0.000555614	0.00702317	NT_078265.2	47987474	47989554	+	1960	protein_coding
AgaP_AGAP011965	1280706	189.913	82.3447	116.38	145.593	200.465	268.523	297.171	303.858	133.558	267.504	-1.00452	1.00452	17.9417	0.000558583	0.00705308	NT_078267.5	35666541	35673120	-	5278	protein_coding
AgaP_AGAP012843	1267554	451.416	623.34	475.129	509.019	377.62	209.517	290.117	308.666	514.726	296.48	0.798352	0.798352	47.6315	0.000559124	0.00705308	NW_044590.1	251	1031	+	698	protein_coding
TWDL11	3290486	58.6641	13.2814	4.27082	20.0051	0	5.13102	2.64544	0.961576	24.0554	2.18451	3.41236	3.41236	0.478335	0.000566855	0.00712873	NT_078266.2	6076049	6076932	-	730	protein_coding
AgaP_AGAP007714	1269517	1455.67	1576.06	1512.94	1608.19	1135.19	1130.53	972.64	1041.39	1538.21	1069.94	0.523919	0.523919	219.282	0.000565762	0.00712873	NT_078265.2	49198624	49199851	+	1092	protein_coding
AgaP_AGAP009920	1279331	45444.8	79554.7	64821.5	75080.4	52300.3	31972.2	33936.6	34572.5	66225.4	38195.4	0.794003	0.794003	785678	0.000566688	0.00712873	NT_078268.4	45307201	45308216	+	632	protein_coding
AgaP_AGAP008182	1277788	2632.93	2159.56	2582.78	2949.65	5372.92	3723.41	3993.73	3418.4	2581.23	4127.12	-0.677031	0.677031	2389.77	0.000567576	0.00713054	NT_078268.4	6430124	6433759	+	830	protein_coding
AgaP_AGAP004210	1274050	470.307	1136.89	754.868	925.793	455.708	389.957	390.643	514.443	821.964	437.688	0.90974	0.90974	147.668	0.000569461	0.00713182	NT_078266.2	51916958	51918491	+	1213	protein_coding
AgaP_AGAP011688	4577900	99.4307	69.9487	133.463	81.1319	163.169	213.792	186.063	178.853	95.9937	185.469	-0.953299	0.953299	8.00589	0.000569871	0.00713182	NT_078267.5	31395604	31403654	-	7215	protein_coding
AgaP_AGAP009548	5668090	58.6641	49.5839	34.1666	45.5672	206.292	95.779	78.4814	91.3497	46.9955	117.976	-1.32186	1.32186	5.03818	0.000570142	0.00713182	NT_078268.4	35946697	35950446	+	1854	protein_coding
AgaP_AGAP011765	1280875	10020.6	10500.3	11870.8	8084.3	18999.9	14167.6	13763.3	16271.8	10119	15800.6	-0.64286	0.64286	32281.2	0.000570308	0.00713182	NT_078267.5	33005140	33009720	+	2517	protein_coding
AgaP_AGAP010394	1272652	138.209	39.8442	59.7915	95.5801	34.9648	29.9309	30.8635	13.4621	83.3561	27.3053	1.61099	1.61099	3.14169	0.000570643	0.00713182	NT_078267.5	2612735	2635382	-	2943	protein_coding
AgaP_AGAP007715	1269516	331.104	66.407	96.0935	194.494	51.2817	76.1101	65.2542	44.2325	172.025	59.2196	1.53587	1.53587	12.725	0.000571147	0.00713182	NT_078265.2	49201073	49210231	-	4212	protein_coding
-	novel.187	4.97154	13.2814	8.54165	4.44558	0	0	0	0	7.81004	0	5.47242	5.47242	0.0609968	0.000571897	0.00713397	NT_078265.2	10078861	10079623	+	266	-
AgaP_AGAP010174	1279594	1541.18	2142.73	1907.99	1739.34	1148.01	1231.44	1267.17	1257.74	1832.81	1226.09	0.579973	0.579973	368.107	0.000573962	0.00714976	NT_078268.4	49911363	49912870	+	1432	protein_coding
-	novel.1541	83.5218	139.012	104.635	177.823	24.4754	68.4136	59.0815	51.9251	126.248	50.9739	1.30037	1.30037	5.66621	0.000574322	0.00714976	NW_158060.1	1556	2848	+	1293	-
AgaP_AGAP012637	5668366	97.4421	159.377	193.255	74.4635	310.021	212.937	265.426	323.089	131.134	277.868	-1.08152	1.08152	21.5309	0.000582168	0.00724013	NW_045612.1	327	1682	-	1356	protein_coding
AgaP_AGAP002985	1272971	187.924	200.106	311.77	258.955	414.915	415.612	402.107	393.284	239.689	406.48	-0.763516	0.763516	27.8192	0.000584378	0.00726029	NT_078266.2	30558907	30562930	+	3627	protein_coding
AgaP_AGAP002060	1281053	99.4307	66.407	112.109	145.593	124.708	241.158	280.417	278.857	105.885	231.285	-1.13178	1.13178	15.7251	0.000585583	0.00726795	NT_078266.2	14694682	14701678	-	2211	protein_coding
AgaP_AGAP003645	1274312	159.089	125.731	142.005	151.15	215.616	245.434	230.153	283.665	144.494	243.717	-0.755803	0.755803	9.84528	0.000587987	0.00728666	NT_078266.2	40927085	40930289	-	3045	protein_coding
SCRAL1	1273942	93.4649	91.199	226.354	73.3522	264.567	244.578	292.762	281.742	121.092	270.912	-1.16292	1.16292	22.446	0.000588272	0.00728666	NT_078266.2	50242430	50244326	+	1563	protein_coding
AgaP_AGAP008593	1275449	172.015	430.317	254.114	166.709	108.391	20.5241	147.263	50.0019	255.789	81.5449	1.65164	1.65164	30.361	0.000589252	0.00729148	NT_078268.4	13451832	13453807	+	1815	protein_coding
AgaP_AGAP011634	1280998	2041.31	2522.58	2300.91	1787.13	1572.25	1239.14	1455.87	1399.09	2162.98	1416.59	0.611064	0.611064	557.101	0.00059429	0.0073403	NT_078267.5	30456948	30458243	+	1087	protein_coding
AgaP_AGAP010150	1279569	9232.14	14815	14277.4	12020.9	8129.31	7943.67	8436.31	7882.04	12586.3	8097.83	0.636262	0.636262	20146.6	0.000594388	0.0073403	NT_078268.4	49504052	49505708	-	1516	protein_coding
AgaP_AGAP007763	1278202	36.7894	35.4171	22.4218	20.0051	0	8.55169	7.05451	5.76945	28.6584	5.34391	2.39105	2.39105	0.543563	0.000596678	0.00736122	NT_078268.4	483004	483848	-	700	protein_coding
-	novel.1409	92.4706	35.4171	25.6249	22.2279	103.729	135.972	114.636	137.505	43.9351	122.96	-1.48249	1.48249	6.24501	0.000601119	0.0074086	NW_045612.1	1726	2763	-	584	-
CPR15	1276149	765.617	802.197	845.623	765.752	1146.85	1233.15	1046.71	1171.2	794.797	1149.48	-0.532324	0.532324	125.798	0.000603644	0.0074323	NT_078265.2	15758476	15760047	+	914	protein_coding
AgaP_AGAP010725	1272527	271.446	139.012	84.3488	87.8003	74.5916	26.5103	66.136	25.001	145.652	48.0597	1.60496	1.60496	9.52421	0.000605674	0.00744985	NT_078267.5	8995077	8998846	-	1925	protein_coding
AgaP_AGAP010727	4577929	2020.43	1626.53	1445.67	1771.57	812.349	1178.42	1175.46	1143.31	1716.05	1077.39	0.67096	0.67096	407.892	0.000607141	0.00746046	NT_078267.5	9005661	9008995	-	1013	protein_coding
AgaP_AGAP000264	1271993	612.493	898.708	1058.1	998.034	1388.1	1345.18	1653.4	1451.02	891.833	1459.43	-0.710889	0.710889	322.161	0.000608039	0.00746406	NC_004818.2	4937232	4952623	+	5046	protein_coding
GPRGR28	1270346	91.4763	169.117	134.531	134.479	52.4472	13.6827	73.1905	52.8867	132.401	48.0518	1.46489	1.46489	7.11474	0.000613652	0.00752547	NT_078265.2	37132998	37137714	+	1805	protein_coding
AgaP_AGAP002952	1273012	793.457	757.04	840.285	563.478	1205.12	1163.03	1070.52	1128.89	738.565	1141.89	-0.628183	0.628183	162.671	0.000616048	0.007542	NT_078266.2	30054830	30063986	-	3604	protein_coding
AgaP_AGAP007577	1269652	210.793	373.65	300.025	293.409	179.486	179.586	141.972	162.506	294.469	165.887	0.829268	0.829268	16.5333	0.000616223	0.007542	NT_078265.2	47795365	47796084	-	543	protein_coding
AgaP_AGAP007775	1278190	145.169	243.492	225.286	247.841	460.37	382.261	302.462	394.246	215.447	384.835	-0.836131	0.836131	28.6921	0.000617807	0.0075539	NT_078268.4	612051	614127	+	2007	protein_coding
AgaP_AGAP008813	1275672	680.106	297.503	415.338	414.551	257.574	271.089	231.917	164.429	451.875	231.252	0.96631	0.96631	48.6742	0.000620387	0.00757794	NT_078268.4	18183543	18194958	-	4086	protein_coding
AgaP_AGAP000835	1277347	222.725	536.569	440.963	650.167	911.416	929.569	824.496	928.882	462.606	898.591	-0.958122	0.958122	190.083	0.000621546	0.00758458	NC_004818.2	15430356	15434984	+	2525	protein_coding
AgaP_AGAP009056	1280013	671.158	899.594	1079.45	811.319	574.588	380.55	597.87	483.673	865.38	509.17	0.7657	0.7657	126.886	0.000622175	0.00758475	NT_078268.4	24934086	24937610	-	2613	protein_coding
AgaP_AGAP006232	1276893	220.736	239.065	205	170.044	310.021	353.185	367.716	328.859	208.711	339.945	-0.702942	0.702942	17.2224	0.000623859	0.00759778	NT_078265.2	28563646	28565368	-	1091	protein_coding
AgaP_AGAP004109	1273933	1559.07	1675.23	1506.53	2028.3	881.113	1216.05	1186.92	1068.31	1692.28	1088.1	0.636478	0.636478	365.039	0.000624558	0.00759879	NT_078266.2	50052770	50062130	+	2794	protein_coding
AgaP_AGAP012924	1268213	291.332	128.387	176.171	158.93	43.1232	92.3583	96.1177	98.0807	188.705	82.42	1.19044	1.19044	11.2965	0.00062753	0.00762743	NW_045063.1	1	803	-	710	protein_coding
AgaP_AGAP008302	3291695	41.7609	69.9487	100.364	106.694	187.644	159.062	148.145	182.699	79.692	169.387	-1.09018	1.09018	8.04528	0.000629416	0.00764282	NT_078268.4	8747031	8747868	+	752	protein_coding
AgaP_AGAP003593	1274257	451.416	510.006	320.312	358.981	613.049	654.205	686.051	719.259	410.179	668.141	-0.7029	0.7029	66.5446	0.000631081	0.00765551	NT_078266.2	40372841	40374963	-	1971	protein_coding
AgaP_AGAP007947	4578412	280.395	763.238	502.89	566.812	259.905	322.399	270.717	208.662	528.334	265.421	0.993062	0.993062	69.1232	0.000632943	0.00767055	NT_078268.4	3255754	3263635	-	852	protein_coding
WHITE_ANOGA	1271671	112.357	184.169	177.239	168.932	318.18	251.42	267.19	289.434	160.674	281.556	-0.80815	0.80815	14.6124	0.000633745	0.00767274	NC_004818.2	9874701	9884240	+	2159	protein_coding
-	novel.633	15.9089	194.794	64.0624	65.5724	24.4754	6.84136	13.2272	30.7704	85.0844	18.8286	2.18519	2.18519	4.38983	0.000638638	0.00772439	NT_078266.2	45927541	45930152	-	1807	-
AgaP_AGAP006649	1277233	229.685	259.43	245.572	147.816	391.606	366.013	358.016	399.054	220.626	378.672	-0.77747	0.77747	24.9786	0.000642329	0.00776142	NT_078265.2	35666831	35668902	-	1986	protein_coding
AgaP_AGAP011742	1280900	37.7837	23.0211	43.7759	36.6761	123.542	73.5446	74.9542	67.3103	35.3142	84.8378	-1.26492	1.26492	2.45259	0.000647484	0.00781606	NT_078267.5	32824700	32825561	+	789	protein_coding
AgaP_AGAP002466	1273494	40.7666	15.0523	30.9635	23.3393	97.9014	61.5722	87.2995	50.9635	27.5304	74.4342	-1.43591	1.43591	2.19996	0.000649051	0.00782731	NT_078266.2	21828303	21829656	+	1142	protein_coding
AgaP_AGAP006835	1270231	267.469	146.095	165.494	244.507	131.701	112.027	69.6633	85.5802	205.891	99.7429	1.04774	1.04774	11.2675	0.0006502	0.00782755	NT_078265.2	39124220	39145770	+	1488	protein_coding
AgaP_AGAP004487	1274634	1016.18	903.135	853.097	842.438	533.796	629.405	630.497	634.64	903.713	607.084	0.573466	0.573466	87.9887	0.000650339	0.00782755	NT_078266.2	56844471	56847032	-	1834	protein_coding
-	novel.721	7.95446	59.3236	79.0102	72.2408	16.3169	15.3931	5.29088	11.5389	54.6323	12.1349	2.17543	2.17543	1.80602	0.000653973	0.00786361	NT_078267.5	7395052	7396185	+	1068	-
AgaP_AGAP007203	1269924	109.374	33.6462	42.7082	95.5801	9.32394	32.4964	24.6908	14.4236	70.3271	20.2337	1.78391	1.78391	2.50935	0.000657074	0.00789321	NT_078265.2	44275491	44300623	+	4722	protein_coding
AgaP_AGAP004153	4576994	380.82	378.077	349.14	256.733	257.574	145.379	189.59	158.66	341.192	187.801	0.865053	0.865053	23.529	0.000659464	0.00791421	NT_078266.2	50777544	50778534	-	845	protein_coding
AgaP_AGAP007944	4578421	483.233	757.925	779.425	714.628	417.246	473.764	378.298	390.4	683.803	414.927	0.720538	0.720538	72.2943	0.00066282	0.00794676	NT_078268.4	3248131	3249703	+	1486	protein_coding
AgaP_AGAP007853	1278104	454.399	512.662	484.739	523.468	1045.45	667.887	701.924	764.453	493.817	794.928	-0.685815	0.685815	90.6679	0.000672419	0.00805401	NT_078268.4	2127447	2128484	+	964	protein_coding
AgaP_AGAP000560	1271665	1280.67	1254.65	1065.57	911.345	2072.25	1495.69	1621.66	1921.23	1128.06	1777.71	-0.6555	0.6555	422.041	0.000673511	0.00805927	NC_004818.2	9935268	9938418	+	3001	protein_coding
AgaP_AGAP006031	1276703	1624.7	1134.23	1083.72	1185.86	2340.31	1878.81	1745.11	2005.85	1257.13	1992.52	-0.664159	0.664159	540.799	0.000675611	0.00807656	NT_078265.2	25462491	25466768	+	2089	protein_coding
AgaP_AGAP005990	1276662	313.207	169.117	242.369	184.492	512.817	422.454	333.326	393.284	227.296	415.47	-0.869584	0.869584	35.4095	0.000676358	0.00807715	NT_078265.2	24566607	24567981	-	1116	protein_coding
AgaP_AGAP005800	1276468	174.998	257.659	227.421	224.502	435.894	339.502	313.044	399.054	221.145	371.874	-0.748117	0.748117	22.7191	0.000676969	0.00807715	NT_078265.2	21192433	21194835	-	2228	protein_coding
AgaP_AGAP011148	1270780	45.7381	42.5005	35.2343	43.3445	129.37	96.6342	83.7723	63.464	41.7043	93.31	-1.15816	1.15816	2.66315	0.000679377	0.00809804	NT_078267.5	17980326	17980808	-	483	protein_coding
AgaP_AGAP010327	1278616	1192.17	668.497	952.394	918.013	398.599	619.143	529.97	611.562	932.77	539.818	0.787954	0.787954	154.411	0.000682817	0.00813119	NT_078267.5	869948	875290	-	1971	protein_coding
AgaP_AGAP004119	1273943	201.844	43.3859	104.635	57.7926	32.6338	44.4688	32.6271	17.3084	101.915	31.7595	1.68003	1.68003	4.92173	0.000684717	0.00814595	NT_078266.2	50271906	50309696	+	4138	protein_coding
AgaP_AGAP008153	5668114	48.7211	57.5527	41.6405	38.8989	16.3169	22.2344	16.7545	10.5773	46.7033	16.4708	1.50162	1.50162	0.914006	0.000687729	0.0081739	NT_078268.4	6238637	6239312	-	531	protein_coding
AgaP_AGAP004734	4576575	115.34	14.1668	1.06771	21.1165	1.16549	0.855169	2.64544	8.65418	37.9227	3.33007	3.50741	3.50741	1.19665	0.000690481	0.00819871	NT_078265.2	2920492	2930688	-	5461	protein_coding
AgaP_AGAP007777	1278187	1938.9	1561.01	1897.31	1627.08	1298.36	1187.83	1199.27	1117.35	1756.08	1200.7	0.548611	0.548611	308.441	0.00069152	0.00820315	NT_078268.4	738935	741041	-	1964	protein_coding
AgaP_AGAP001418	1281758	942.603	1291.84	1070.91	991.365	599.063	592.632	777.76	761.568	1074.18	682.756	0.653769	0.653769	153.212	0.000700787	0.0083051	NT_078266.2	4663354	4667600	-	3125	protein_coding
-	novel.715	34.8008	0	6.40624	4.44558	0	0	0	0	11.4131	0	6.01589	6.01589	0.13026	0.000703552	0.00831796	NT_078267.5	5963145	5964515	+	1193	-
AgaP_AGAP010246	1279670	706.953	962.459	697.212	802.428	379.951	564.412	514.979	500.981	792.263	490.081	0.692119	0.692119	91.3141	0.000702836	0.00831796	NT_078268.4	51638547	51649086	-	1123	protein_coding
AgaP_AGAP009915	1279329	497.154	113.335	145.208	317.859	57.1092	138.537	98.7631	98.0807	268.389	98.1226	1.44862	1.44862	28.9906	0.000703895	0.00831796	NT_078268.4	45215532	45220856	-	3468	protein_coding
-	novel.593	42.7552	86.7718	30.9635	97.8029	20.9789	21.3792	21.1635	24.0394	64.5733	21.8903	1.5609	1.5609	1.82185	0.000706605	0.00834109	NT_078266.2	27448116	27465890	-	999	-
AgaP_AGAP006699	1277284	503.12	163.804	75.8071	220.056	68.7641	97.4893	84.6541	91.3497	240.697	85.5643	1.49115	1.49115	24.0661	0.000707204	0.00834109	NT_078265.2	36906556	36908354	-	1125	protein_coding
AgaP_AGAP005582	1276268	281.389	355.056	272.265	203.386	893.933	435.281	413.571	457.71	278.024	550.124	-0.982163	0.982163	74.0383	0.000719114	0.00847346	NT_078265.2	17371656	17373292	-	1353	protein_coding
AgaP_AGAP000363	1271893	134.232	47.813	53.3853	43.3445	78.088	235.172	199.29	253.856	69.6936	191.601	-1.45985	1.45985	14.8615	0.000723557	0.00851767	NC_004818.2	6750256	6756976	-	4437	protein_coding
AgaP_AGAP004585	1275950	609.51	1667.26	1053.83	1413.7	502.327	733.735	620.797	595.215	1186.07	613.019	0.951859	0.951859	328.391	0.00072887	0.00857204	NT_078266.2	57989423	57993690	+	1111	protein_coding
AgaP_AGAP009701	1279087	1102.69	615.372	641.691	644.61	1509.31	1221.18	1218.67	1190.43	751.09	1284.9	-0.774275	0.774275	284.951	0.000730677	0.0085851	NT_078268.4	39161779	39164682	+	2841	protein_coding
AgaP_AGAP000771	1272363	172.015	198.336	190.052	150.038	447.549	312.992	249.553	270.203	177.61	320.074	-0.846927	0.846927	20.296	0.000733643	0.00861175	NC_004818.2	13860780	13861688	-	753	protein_coding
-	novel.687	0	0	5.33853	1.1114	17.4824	10.262	19.3999	23.0778	1.61248	17.5555	-3.48758	3.48758	0.254181	0.000735174	0.00862152	NT_078267.5	620126	620692	+	393	-
AgaP_AGAP004751	1278474	527.977	925.271	665.181	970.249	382.282	501.984	392.407	491.365	772.169	442.01	0.804368	0.804368	109.006	0.000739356	0.00866234	NT_078265.2	3052358	3056687	+	3321	protein_coding
AgaP_AGAP005321	1276035	23.8634	52.2402	42.7082	43.3445	99.0669	82.0963	84.6541	94.2344	40.5391	90.0129	-1.14796	1.14796	2.44766	0.000742592	0.00869199	NT_078265.2	14035639	14038119	-	2378	protein_coding
AgaP_AGAP004036	1270890	161.078	416.151	386.51	376.763	645.683	549.019	654.306	724.067	335.125	643.269	-0.940596	0.940596	94.9522	0.000745468	0.00871738	NT_078266.2	48260053	48265961	-	2790	protein_coding
AgaP_AGAP012654	4397691	85.5104	136.356	125.989	92.2459	399.764	166.758	191.354	192.315	110.025	237.548	-1.10652	1.10652	16.262	0.000749023	0.00875067	NW_045501.1	3244	4109	+	698	protein_coding
AgaP_AGAP010337	1272705	21034.6	20861.5	22370.6	23557.2	18083.8	14521.6	14024.4	14278.4	21956	15227.1	0.528014	0.528014	45278.2	0.000750896	0.00876331	NT_078267.5	1664258	1664967	-	491	protein_coding
AgaP_AGAP005431	1276128	234.657	233.753	169.765	133.368	379.951	288.192	372.125	335.59	192.886	343.965	-0.831807	0.831807	22.8249	0.000751762	0.00876331	NT_078265.2	15426523	15428376	+	1663	protein_coding
AgaP_AGAP010471	1272566	163.066	277.139	205	242.284	67.5986	22.2344	156.081	75.9645	221.872	80.4696	1.46269	1.46269	19.9947	0.000752236	0.00876331	NT_078267.5	4056207	4058852	-	951	protein_coding
AgaP_AGAP012485	1275345	378.831	894.281	578.697	792.426	178.32	439.557	318.335	334.628	661.059	317.71	1.05566	1.05566	117.888	0.00075354	0.00877021	NW_045791.1	63541	77449	+	1353	protein_coding
AgaP_AGAP004161	1273985	73497.2	40039.9	54458.3	54659.6	42131.4	35052.5	26532	26013.5	55663.8	32432.4	0.779315	0.779315	539698	0.00076169	0.00885671	NT_078266.2	50962814	50968812	+	1606	protein_coding
AgaP_AGAP008684	1275529	1683.36	2225.08	2030.78	1818.24	3657.32	2521.04	2880.88	2852.03	1939.37	2977.82	-0.618313	0.618313	1078.39	0.000763144	0.00886527	NT_078268.4	14838460	14840065	+	1538	protein_coding
AgaP_AGAP001761	1281413	341.047	395.786	361.952	328.973	393.937	593.488	768.941	720.22	356.94	619.146	-0.795201	0.795201	68.7524	0.000765526	0.00888457	NT_078266.2	9497142	9511895	-	1949	protein_coding
AgaP_AGAP012581	1268935	82.5275	152.293	127.057	141.147	332.165	177.02	238.971	233.663	125.756	245.455	-0.962548	0.962548	14.3278	0.000769396	0.00892109	NW_045563.1	2226	3402	-	811	protein_coding
AgaP_AGAP008820	3291819	22.8691	17.7085	75.8071	33.3419	127.039	101.765	94.354	91.3497	37.4317	103.627	-1.47403	1.47403	4.38181	0.00077999	0.00903544	NT_078268.4	18490734	18491551	-	549	protein_coding
AgaP_AGAP006428	1277039	181.958	145.21	144.14	135.59	213.285	263.392	260.135	280.78	151.725	254.398	-0.746258	0.746258	10.5418	0.000785054	0.00908556	NT_078265.2	31758315	31761734	-	3354	protein_coding
AgaP_AGAP007941	1278014	779.537	943.865	781.561	899.12	630.532	588.357	548.488	500.019	851.021	566.849	0.586849	0.586849	80.7535	0.000789124	0.00912411	NT_078268.4	3228404	3230605	+	1666	protein_coding
AgaP_AGAP001661	1281509	109.374	61.0944	79.0102	50.0128	201.63	126.565	141.09	157.698	74.8728	156.746	-1.0631	1.0631	6.70321	0.000790019	0.0091259	NT_078266.2	7607831	7609198	+	1192	protein_coding
AgaP_AGAP012307	1280387	3120.14	1765.54	1853.54	2148.33	1156.17	1391.36	1456.76	1375.05	2221.89	1344.83	0.7241	0.7241	769.219	0.000792349	0.00913611	NT_078267.5	40029016	40034980	+	3046	protein_coding
RS17_ANOGA	1275106	43495	72503.2	55585.8	66392.6	47961.2	32375	30144.8	31774.3	59494.1	35563.8	0.742359	0.742359	572660	0.000792384	0.00913611	NT_078265.2	4970013	4971174	-	642	protein_coding
-	novel.1563	2.98292	5.31256	9.60935	8.89117	16.3169	28.2206	35.2725	32.6936	6.699	28.1259	-2.08584	2.08584	0.459112	0.000799123	0.00920521	NW_158589.1	1	1903	-	1548	-
AgaP_AGAP005502	4576324	204.827	285.993	183.645	166.709	150.349	44.4688	103.172	50.9635	210.294	87.2383	1.27564	1.27564	15.1427	0.000802719	0.00923801	NT_078265.2	16247181	16249286	+	784	protein_coding
AgaP_AGAP011559	5667805	27.8406	85.001	67.2655	63.3496	20.9789	8.55169	31.7453	10.5773	60.8642	17.9633	1.76324	1.76324	1.84048	0.000807731	0.00928628	NT_078267.5	27737517	27740566	+	2562	protein_coding
AgaP_AGAP003655	1274325	223.719	239.065	274.4	186.715	484.845	376.275	340.38	347.129	230.975	387.157	-0.743505	0.743505	24.3929	0.000808888	0.00928628	NT_078266.2	41073818	41075460	+	1423	protein_coding
AgaP_AGAP008642	1275491	239.628	253.232	254.114	215.611	192.306	111.172	115.518	114.428	240.646	133.356	0.856899	0.856899	11.5112	0.000809171	0.00928628	NT_078268.4	13843280	13844026	-	661	protein_coding
AgaP_AGAP002587	1273384	288.349	364.796	171.901	258.955	31.4683	2.56551	57.3179	76.9261	271	42.0694	2.68787	2.68787	52.4093	0.000819164	0.00938349	NT_078266.2	23306923	23309356	-	1704	protein_coding
AgaP_AGAP010268	1279692	893.882	1215.69	853.097	1008.04	726.102	655.915	589.933	593.292	992.677	641.311	0.631156	0.631156	123.458	0.000818489	0.00938349	NT_078268.4	51882086	51883354	+	973	protein_coding
AgaP_AGAP005342	1276049	275.423	479.016	379.036	305.634	238.926	164.193	218.69	189.43	359.777	202.81	0.829317	0.829317	24.6388	0.00082685	0.00945024	NT_078265.2	14288478	14291180	-	1638	protein_coding
-	novel.1421	172.015	79.6884	45.9114	95.5801	29.1373	33.3516	38.7998	46.1556	98.2988	36.8611	1.41363	1.41363	3.77459	0.000827109	0.00945024	NW_045684.1	232105	234870	-	1712	-
AgaP_AGAP001103	1282062	674.14	1097.93	878.722	941.353	384.613	629.405	519.388	590.408	898.036	530.953	0.757345	0.757345	134.75	0.000827288	0.00945024	NT_078266.2	74260	75980	-	1509	protein_coding
AgaP_AGAP000495	1271745	35.7951	30.1045	59.7915	24.4507	104.894	83.8066	78.4814	83.6571	37.5355	87.7099	-1.22447	1.22447	2.51747	0.000829768	0.0094698	NC_004818.2	8753114	8754386	-	916	protein_coding
-	novel.795	120.311	57.5527	65.1301	73.3522	195.803	153.075	185.181	122.12	79.0865	164.045	-1.05214	1.05214	7.2179	0.00083603	0.00952164	NT_078267.5	35706503	35712494	+	2595	-
AgaP_AGAP010630	1269213	9487.68	2567.74	3369.68	4733.44	10200.4	11577.3	9602.95	11074.5	5039.63	10613.8	-1.07457	1.07457	31071	0.00083662	0.00952164	NT_078267.5	7641525	7645657	-	3288	protein_coding
AgaP_AGAP010212	1279634	1329.39	2675.76	1759.58	2439.51	1431.23	1158.75	893.277	1147.16	2051.06	1157.6	0.825643	0.825643	798.264	0.000836626	0.00952164	NT_078268.4	50839263	50839863	+	524	protein_coding
AgaP_AGAP010257	1279679	97429.2	164004	129224	134409	99594.9	74161.2	78029	80398.3	131267	83045.8	0.660529	0.660529	2.32525e+06	0.000841164	0.00956103	NT_078268.4	51714128	51715739	-	1055	protein_coding
AgaP_AGAP001981	1281141	1840.46	2743.05	3338.72	3193.04	4615.35	4311.76	4392.31	4550.18	2778.82	4467.4	-0.685049	0.685049	2851.31	0.000841638	0.00956103	NT_078266.2	13098151	13110036	-	1993	protein_coding
AgaP_AGAP010169	4577940	11.9317	7.08341	9.60935	11.114	58.2746	17.1034	29.9817	41.3478	9.9346	36.6769	-1.88197	1.88197	0.715148	0.000846031	0.00959668	NT_078268.4	49870078	49880191	+	571	protein_coding
AgaP_AGAP013139	11175651	194.884	132.814	91.8227	131.145	52.4472	86.3721	65.2542	54.8098	137.666	64.7208	1.08565	1.08565	5.32106	0.000846331	0.00959668	NT_078266.2	53479169	53487435	+	5376	protein_coding
AgaP_AGAP000181	1272083	509.085	1143.97	1236.4	1394.8	501.162	643.943	600.515	492.327	1071.07	559.487	0.93633	0.93633	261.713	0.000848935	0.00961736	NC_004818.2	3003900	3005691	+	1712	protein_coding
AgaP_AGAP004216	5667549	145.169	67.2924	72.604	96.6915	53.6127	30.7861	41.4452	36.5399	95.4392	40.596	1.23838	1.23838	3.00778	0.000851103	0.00963308	NT_078266.2	51973272	51975278	-	2007	protein_coding
HPX4	1269907	376.843	136.356	152.682	287.852	96.7359	133.406	109.345	90.3881	238.433	107.469	1.14769	1.14769	17.1516	0.000853082	0.00964663	NT_078265.2	44471352	44503960	+	4856	protein_coding
-	novel.1415	12.926	9.73969	7.47394	5.55698	20.9789	41.9033	23.809	47.1172	8.92415	33.4521	-1.90204	1.90204	0.60162	0.00085702	0.00968229	NW_045672.1	1889	10199	+	653	-
AgaP_AGAP005388	3289958	68.6072	146.981	174.036	135.59	282.049	272.799	221.335	251.933	131.304	257.029	-0.969073	0.969073	15.8069	0.000859688	0.00970354	NT_078265.2	14848961	14850181	-	1123	protein_coding
AgaP_AGAP003038	1272915	1951.83	917.302	1262.03	1490.38	2275.04	2059.25	2625.16	2717.41	1405.38	2419.22	-0.783764	0.783764	1027.85	0.000861013	0.00970962	NT_078266.2	31293476	31309583	-	3130	protein_coding
AgaP_AGAP006721	3290216	49.7154	75.2613	65.1301	58.904	76.9225	131.696	141.09	185.584	62.2527	133.823	-1.10509	1.10509	5.12234	0.00086226	0.00971479	NT_078265.2	37184049	37235094	-	1975	protein_coding
GPRALS3	1269203	45.7381	35.4171	36.302	42.2331	9.32394	6.84136	20.2817	13.4621	39.9226	12.4773	1.672	1.672	0.753245	0.000864001	0.00972553	NT_078267.5	4862969	4864327	-	1359	protein_coding
AgaP_AGAP002556	1273409	175.992	76.1467	203.932	137.813	432.398	223.199	298.053	292.319	148.471	311.492	-1.06942	1.06942	26.5759	0.000868373	0.00976583	NT_078266.2	22787889	22792798	-	660	protein_coding
AgaP_AGAP008983	1279945	370.877	461.307	431.353	527.913	543.12	868.852	784.814	728.874	447.863	731.415	-0.708799	0.708799	80.402	0.000872291	0.00980096	NT_078268.4	22639233	22651637	-	2222	protein_coding
AgaP_AGAP003665	5667754	0.994307	0	0	1.1114	8.15845	16.2482	7.05451	14.4236	0.526426	11.4712	-4.49658	4.49658	0.119788	0.000876102	0.00983483	NT_078266.2	41349046	41350378	-	1242	protein_coding
ANCE2	4578020	6662.85	13475.3	10870.3	9829.19	5474.32	6719.07	6491.91	6009.85	10209.4	6173.79	0.725652	0.725652	16286.3	0.000888203	0.0099616	NT_078268.4	42357772	42360377	+	2097	protein_coding
AgaP_AGAP004100	1274006	623.431	511.777	573.358	447.893	1241.25	696.963	885.341	802.916	539.115	906.617	-0.748938	0.748938	135.058	0.000890166	0.00997455	NT_078266.2	49761418	49762081	-	664	protein_coding
AgaP_AGAP010130	3292126	3183.77	3001.6	3428.4	2967.43	2688.79	1738.56	1934.7	1737.57	3145.3	2024.9	0.635758	0.635758	1255.29	0.000893647	0.0099958	NT_078268.4	49265719	49267009	-	991	protein_coding
-	novel.57	282.383	25.6774	170.833	145.593	386.944	525.929	384.471	459.633	156.122	439.244	-1.49357	1.49357	80.1584	0.000893683	0.0099958	NC_004818.2	18547025	18555114	+	8024	-
AgaP_AGAP002289	1269270	1079.82	1063.4	1100.8	872.446	667.827	665.322	766.296	698.104	1029.12	699.387	0.557237	0.557237	108.721	0.000900245	0.0100601	NT_078266.2	18630257	18632605	-	2117	protein_coding
AgaP_AGAP011547	1271211	243.605	320.524	230.624	228.948	426.57	331.806	487.643	455.787	255.925	425.451	-0.731642	0.731642	28.7391	0.000904502	0.0100985	NT_078267.5	27190313	27194985	+	4388	protein_coding
AgaP_AGAP003230	1273904	199.856	170.887	221.015	174.489	315.849	283.061	322.744	299.05	191.562	305.176	-0.672116	0.672116	12.9081	0.000917522	0.0102346	NT_078266.2	34054687	34058011	+	3097	protein_coding
AgaP_AGAP003135	1273807	319.173	312.556	335.26	310.08	806.521	445.543	443.552	507.712	319.267	550.832	-0.785304	0.785304	53.6225	0.00092334	0.0102845	NT_078266.2	33121659	33122732	-	714	protein_coding
AgaP_AGAP003536	1274193	185.935	224.013	183.645	203.386	419.577	309.571	281.299	309.627	199.245	330.019	-0.725573	0.725573	17.1018	0.000923666	0.0102845	NT_078266.2	39218214	39219510	-	1223	protein_coding
AgaP_AGAP004078	1270877	860.076	448.026	421.744	646.833	216.782	411.337	316.571	298.088	594.17	310.694	0.933787	0.933787	80.3582	0.000924997	0.0102901	NT_078266.2	49503353	49510627	-	3549	protein_coding
AgaP_AGAP005134	1274812	157782	135907	148579	125960	99293	95584.9	103512	106294	142057	101171	0.489676	0.489676	1.67167e+06	0.000933238	0.0103724	NT_078265.2	10355282	10358610	+	2335	protein_coding
IAP7	4576426	427.552	400.213	215.677	306.745	95.5704	223.199	181.654	168.276	337.547	167.175	1.01138	1.01138	29.0266	0.000935032	0.010377	NT_078265.2	45028132	45034380	-	1996	protein_coding
AgaP_AGAP006506	1277100	314.201	170.002	291.484	161.152	413.75	443.833	425.916	413.478	234.21	424.244	-0.857506	0.857506	36.113	0.00093577	0.010377	NT_078265.2	33171936	33172280	-	345	protein_coding
AgaP_AGAP013501	11176000	0	0	0	0	9.32394	3.42068	7.05451	9.61576	0	7.35372	-5.3017	5.3017	0.0540772	0.000936175	0.010377	NT_078266.2	813132	813690	+	489	protein_coding
AgaP_AGAP005461	1276154	40.7666	76.1467	24.5572	43.3445	163.169	91.5031	85.5359	116.351	46.2037	114.14	-1.29613	1.29613	4.61529	0.000939766	0.0104074	NT_078265.2	15810013	15810956	-	793	protein_coding
AgaP_AGAP006281	1276935	92.4706	61.0944	89.6873	92.2459	244.754	135.117	165.781	127.89	83.8746	168.385	-1.0048	1.0048	7.14205	0.000943421	0.0104385	NT_078265.2	29420981	29423677	+	1845	protein_coding
AgaP_AGAP008213	1277762	858.087	1431.74	844.555	1889.37	772.722	286.482	786.578	476.942	1255.94	580.681	1.11342	1.11342	455.972	0.000947379	0.0104671	NT_078268.4	6932164	6933564	+	1329	protein_coding
AgaP_AGAP003582	1274247	1.98861	15.9377	4.27082	0	61.7711	15.3931	30.8635	38.463	5.54928	36.6227	-2.68824	2.68824	0.965556	0.000947698	0.0104671	NT_078266.2	40337212	40338521	-	1229	protein_coding
AgaP_AGAP013219	11175942	166.049	134.585	125.989	136.702	318.18	268.523	217.808	191.354	140.831	248.966	-0.82027	0.82027	11.6931	0.000951849	0.0105031	NT_078266.2	33759945	33761032	+	924	protein_coding
AgaP_AGAP012867	3292662	0	12.396	10.6771	2.22279	52.4472	25.6551	55.5543	17.3084	6.32396	37.7412	-2.56424	2.56424	0.987045	0.00095266	0.0105031	NW_164851.1	217	1179	+	687	protein_coding
AgaP_AGAP002680	1273282	400.706	261.201	337.395	321.194	562.933	519.943	503.516	494.25	330.124	520.16	-0.656201	0.656201	36.1139	0.000958382	0.0105568	NT_078266.2	25597969	25601420	-	3349	protein_coding
-	novel.242	50.7097	64.6362	43.7759	50.0128	78.088	136.827	113.754	100.965	52.2837	107.409	-1.03901	1.03901	3.03876	0.000960781	0.0105714	NT_078265.2	36665786	36666546	+	704	-
AgaP_AGAP009942	1279357	319.173	471.932	426.015	358.981	723.771	508.826	619.033	711.566	394.025	640.799	-0.700366	0.700366	60.8973	0.000961425	0.0105714	NT_078268.4	45763104	45764612	-	1359	protein_coding
AgaP_AGAP000598	1271629	829.252	787.144	806.118	685.731	1484.84	1010.81	1134.01	1126.97	777.062	1189.16	-0.613019	0.613019	169.823	0.000966276	0.0105986	NC_004818.2	10676545	10677731	-	1120	protein_coding
AgaP_AGAP007926	1278029	808.372	510.006	680.129	650.167	458.039	401.074	440.907	313.474	662.168	403.373	0.715179	0.715179	66.9748	0.000966685	0.0105986	NT_078268.4	2917078	2919269	-	2109	protein_coding
AgaP_AGAP007593	1269636	16951.9	8590.41	12386.5	12779.9	8201.57	8106.15	7618.87	7463.75	12677.2	7847.59	0.691899	0.691899	23325.1	0.00096683	0.0105986	NT_078265.2	48086169	48094649	-	1611	protein_coding
-	novel.917	74.5731	52.2402	38.4374	51.1242	143.356	140.248	89.0632	92.3113	54.0937	116.244	-1.1009	1.1009	3.86272	0.000967338	0.0105986	NT_078267.5	26425262	26431461	-	3821	-
AgaP_AGAP008619	1275468	111.362	110.678	115.312	106.694	191.141	175.31	186.944	179.815	111.012	183.302	-0.722907	0.722907	5.22594	0.000974238	0.0106648	NT_078268.4	13717423	13718628	+	1074	protein_coding
AgaP_AGAP002216	1269344	88.4934	83.2301	80.078	97.8029	203.961	158.206	156.963	122.12	87.4011	160.313	-0.873922	0.873922	5.3161	0.00097814	0.0106899	NT_078266.2	17688480	17689560	+	1004	protein_coding
-	novel.809	1381.09	386.046	865.91	1797.13	2959.19	2323.5	2275.08	2191.43	1107.54	2437.3	-1.13821	1.13821	1768.25	0.000978268	0.0106899	NT_078267.5	38273251	38274002	+	687	-
AgaP_AGAP003037	5667496	0	0	7.47394	0	25.6408	20.5241	21.1635	15.3852	1.86849	20.6784	-3.4999	3.4999	0.353813	0.000984642	0.01075	NT_078266.2	31282989	31291664	-	1480	protein_coding
AgaP_AGAP006729	1270331	1455.67	2592.53	1815.1	1122.51	1155	751.694	1031.72	921.19	1746.45	964.902	0.856597	0.856597	610.819	0.000988616	0.0107839	NT_078265.2	37298660	37299911	-	1118	protein_coding
AgaP_AGAP008437	1277535	76.5617	69.9487	86.4842	62.2382	46.6197	5.13102	20.2817	4.80788	73.8082	19.2101	1.96095	1.96095	2.98095	0.00099801	0.0108767	NT_078268.4	10726455	10744646	+	5809	protein_coding
GLYR1_ANOGA	1279367	474.285	260.315	402.525	378.986	165.5	249.709	208.99	234.624	379.028	214.706	0.817599	0.817599	27.0017	0.00100167	0.010907	NT_078268.4	46040593	46042994	+	1659	protein_coding
AgaP_AGAP001136	1282030	1191.18	1499.91	1288.72	1474.82	975.518	929.569	916.204	958.691	1363.66	944.996	0.529325	0.529325	175.279	0.00100528	0.0109366	NT_078266.2	565690	567393	+	1453	protein_coding
AgaP_AGAP003622	1274285	216.759	391.359	277.604	263.401	572.257	412.192	489.407	486.557	287.281	490.103	-0.768676	0.768676	41.137	0.00100734	0.0109494	NT_078266.2	40593106	40594499	-	1394	protein_coding
AgaP_AGAP007264	1269886	630.391	758.811	1039.95	1014.7	2134.02	1251.97	1235.42	1395.25	860.963	1504.16	-0.804803	0.804803	413.707	0.00101731	0.011048	NT_078265.2	44772289	44773739	-	1232	protein_coding
AgaP_AGAP011323	4577567	164.061	394.015	265.859	237.839	177.155	127.42	125.218	100.004	265.443	132.449	1.00623	1.00623	17.6874	0.00102327	0.011103	NT_078267.5	21075085	21075773	+	615	protein_coding
AgaP_AGAP006234	3290130	166.049	124.845	92.8904	107.805	272.725	212.082	204.581	203.854	122.898	223.311	-0.858693	0.858693	10.0828	0.00102684	0.0111319	NT_078265.2	28567535	28569087	+	1352	protein_coding
AgaP_AGAP002020	1281098	8915.96	8538.17	8573.68	8710.01	7257.52	5171.21	5643.61	5971.39	8684.45	6010.93	0.530992	0.530992	7147.72	0.00103726	0.011235	NT_078266.2	14012136	14013188	-	766	protein_coding
AgaP_AGAP005959	1276630	0	0	0	0	12.8204	11.1172	0.881814	7.69261	0	8.12801	-5.44594	5.44594	0.0660646	0.00104246	0.011271	NT_078265.2	24053356	24054705	+	1274	protein_coding
AgaP_AGAP000847	1277360	1822.57	729.592	775.155	1096.95	221.444	725.184	466.479	574.061	1106.06	496.792	1.15373	1.15373	371.214	0.00104264	0.011271	NC_004818.2	15618828	15688956	+	6670	protein_coding
AgaP_AGAP003200	4577222	1293.59	1292.72	1171.27	1409.25	481.349	1027.91	837.723	686.565	1291.71	758.388	0.767173	0.767173	284.433	0.00104332	0.011271	NT_078266.2	33798546	33800823	+	1590	protein_coding
AgaP_AGAP001827	1281282	962.49	619.799	639.556	704.625	1143.35	1041.6	1235.42	1154.85	731.617	1143.8	-0.644696	0.644696	169.898	0.00104516	0.011281	NT_078266.2	11265311	11269057	-	3551	protein_coding
AgaP_AGAP000859	3289772	39.7723	11.5105	0	12.2254	81.5845	74.3997	59.9633	70.195	15.8771	71.5357	-2.16773	2.16773	3.09788	0.00104686	0.0112858	NC_004818.2	15837887	15839184	+	1144	protein_coding
AgaP_AGAP010582	1275311	2588.18	2349.92	2411.95	3129.69	1537.29	2095.17	1640.17	1676.99	2619.94	1737.4	0.592205	0.592205	778.865	0.00104879	0.0112858	NT_078267.5	6495035	6501129	+	4833	protein_coding
AgaP_AGAP012392	1280322	2772.13	3490.35	3448.69	3604.26	1706.28	2397.04	2173.67	2482.79	3328.86	2189.95	0.603835	0.603835	1297.12	0.00104886	0.0112858	NT_078267.5	41702669	41705808	-	719	protein_coding
AgaP_AGAP009090	1280044	0.994307	0	0	2.22279	9.32394	19.6689	15.8726	5.76945	0.804275	12.6587	-4.03666	4.03666	0.140528	0.00104927	0.0112858	NT_078268.4	25546760	25547854	-	1029	protein_coding
AgaP_AGAP010548	1275280	8354.17	14089.8	12345.9	14093.6	7756.36	7251.84	8422.2	7788.76	12220.9	7804.79	0.646913	0.646913	19501.7	0.0010515	0.0113	NT_078267.5	6175022	6176322	-	1222	protein_coding
AgaP_AGAP003554	5667467	33.8065	70.8341	72.604	27.7849	6.99296	2.56551	22.9272	17.3084	51.2574	12.4485	2.03823	2.03823	1.50613	0.00105375	0.0113143	NT_078266.2	39453211	39453636	-	336	protein_coding
AgaP_AGAP004362	1274510	3135.05	2637.69	2593.46	2885.18	1717.94	2099.44	2026.41	2012.58	2812.85	1964.09	0.517877	0.517877	720.384	0.00106208	0.0113938	NT_078266.2	55056008	55067729	-	2850	protein_coding
AgaP_AGAP009850	1279268	3884.76	2911.28	2779.24	3575.36	1973.18	2366.25	2352.68	2095.27	3287.66	2196.85	0.581399	0.581399	1189.88	0.00106363	0.0114006	NT_078268.4	44325650	44333909	-	2116	protein_coding
AgaP_AGAP005949	1276618	424.569	922.615	802.915	885.783	1409.08	1282.75	1156.06	1442.36	758.97	1322.56	-0.801098	0.801098	317.638	0.00106586	0.0114145	NT_078265.2	23989002	23994886	-	2082	protein_coding
AgaP_AGAP005135	3289903	90.482	36.3025	56.5884	87.8003	6.99296	29.9309	24.6908	26.9241	67.7933	22.1347	1.60101	1.60101	2.08471	0.00106748	0.0114219	NT_078265.2	10362528	10369557	-	5880	protein_coding
AgaP_AGAP004671	3292410	3748.54	11641.6	6878.16	9212.36	2896.25	5119.9	3355.3	4458.83	7870.16	3957.57	0.991724	0.991724	15308.4	0.00107824	0.0115271	NT_078266.2	61176240	61192306	+	4171	protein_coding
AgaP_AGAP002223	1269336	352.979	459.536	386.51	387.877	532.63	604.605	634.024	618.293	396.726	597.388	-0.59045	0.59045	40.2654	0.00109008	0.0116435	NT_078266.2	17709315	17713348	-	3870	protein_coding
AgaP_AGAP006542	1277141	148.152	143.439	210.338	172.266	311.187	280.496	243.381	286.55	168.549	280.403	-0.735044	0.735044	12.5114	0.00109319	0.0116576	NT_078265.2	34077592	34079351	-	1684	protein_coding
AgaP_AGAP010155	3292130	890.899	1045.69	1116.82	1321.45	336.827	844.052	630.497	592.331	1093.71	600.927	0.862611	0.862611	242.84	0.00109377	0.0116576	NT_078268.4	49527643	49528986	+	1176	protein_coding
AgaP_AGAP013161	11176078	694.027	758.811	903.279	847.995	1800.69	941.542	1241.59	1316.4	801.028	1325.05	-0.725707	0.725707	274.604	0.00109537	0.0116576	NT_078266.2	20797580	20802621	-	2297	protein_coding
AgaP_AGAP004774	1278452	479.256	210.732	213.541	310.08	141.025	194.123	136.681	138.467	303.402	152.574	0.990579	0.990579	22.7491	0.00109566	0.0116576	NT_078265.2	3389141	3399248	+	5833	protein_coding
AgaP_AGAP006581	4576526	158.095	139.012	41.6405	271.181	0	7.69653	31.7453	18.2699	152.482	14.4279	3.39583	3.39583	19.0589	0.00109612	0.0116576	NT_078265.2	34265814	34267596	-	527	protein_coding
AgaP_AGAP011424	1278269	75583.3	130173	108203	108740	88912	50324.2	51158.4	56939.7	105675	61833.6	0.773185	0.773185	1.92206e+06	0.00109829	0.0116707	NT_078267.5	24478352	24479192	-	692	protein_coding
AgaP_AGAP002601	3290645	0	0	0	0	5.82746	16.2482	5.29088	2.88473	0	7.56282	-5.35002	5.35002	0.0571963	0.00110076	0.0116766	NT_078266.2	23818836	23820416	+	1581	protein_coding
AgaP_AGAP012582	1268222	136.22	165.575	122.786	127.811	106.06	56.4412	59.0815	51.9251	138.098	68.3769	1.02277	1.02277	4.86102	0.00110114	0.0116766	NW_045071.1	10667	11802	-	775	protein_coding
AgaP_AGAP010229	1279653	1327.4	2256.95	1554.58	1424.81	778.549	1066.4	1111.09	1034.66	1640.94	997.672	0.717695	0.717695	413.789	0.00110169	0.0116766	NT_078268.4	51294601	51296722	+	1321	protein_coding
AgaP_AGAP006611	1277196	33.8065	19.4794	54.453	44.4558	134.032	61.5722	93.4722	87.5034	38.0487	94.1449	-1.30998	1.30998	3.14678	0.001103	0.0116805	NT_078265.2	34732367	34733858	+	1423	protein_coding
AgaP_AGAP001481	1281690	329.116	276.253	221.015	204.497	93.2394	179.586	142.854	138.467	257.72	138.536	0.892862	0.892862	14.2048	0.00111313	0.0117698	NT_078266.2	5408354	5418148	+	3042	protein_coding
AgaP_AGAP000219	1272048	19.8861	0	9.60935	2.22279	67.5986	38.4826	36.1544	34.6167	7.92957	44.2131	-2.48031	2.48031	1.31649	0.00111334	0.0117698	NC_004818.2	4082194	4088133	+	1623	protein_coding
AgaP_AGAP002853	4577447	317.184	150.523	333.124	492.349	898.595	492.578	621.679	635.602	323.295	662.113	-1.03503	1.03503	114.798	0.00111543	0.0117817	NT_078266.2	28309739	28310362	+	549	protein_coding
AgaP_AGAP005257	1274973	575.704	162.033	211.406	306.745	138.694	138.537	137.563	153.852	313.972	142.162	1.14285	1.14285	29.5189	0.00111807	0.0117995	NT_078265.2	13267022	13319286	+	3906	protein_coding
AgaP_AGAP012089	1280584	325.139	285.107	301.093	212.277	529.134	437.847	447.079	400.977	280.904	453.759	-0.690403	0.690403	29.879	0.00112061	0.0118163	NT_078267.5	37515950	37517440	-	1170	protein_coding
AgaP_AGAP004728	1278500	8.94877	0	5.33853	11.114	33.7993	41.0481	22.0453	28.8473	6.35031	31.435	-2.32688	2.32688	0.629242	0.00112979	0.0119006	NT_078265.2	2824043	2831367	-	2088	protein_coding
AgaP_AGAP001942	1281182	1347.29	2174.61	1622.91	1299.22	938.222	974.038	1051.12	1088.5	1611.01	1012.97	0.669582	0.669582	357.647	0.00113055	0.0119006	NT_078266.2	12682472	12683927	-	955	protein_coding
AgaP_AGAP011462	1278343	27.8406	2.65628	17.0833	21.1165	50.1162	57.2964	53.7906	69.2335	17.1742	57.6092	-1.75506	1.75506	1.63499	0.00113831	0.0119721	NT_078267.5	24957611	24958920	+	1031	protein_coding
AgaP_AGAP003591	1274255	45.7381	80.5738	54.453	92.2459	235.43	112.882	114.636	141.352	68.2527	151.075	-1.14324	1.14324	6.8595	0.00114363	0.0120179	NT_078266.2	40367467	40368944	+	1478	protein_coding
AgaP_AGAP011068	1270854	460.364	108.907	191.119	192.272	118.88	114.593	66.136	90.3881	238.166	97.4993	1.2895	1.2895	19.787	0.00114595	0.0120204	NT_078267.5	16223605	16224780	+	1051	protein_coding
AgaP_AGAP004607	4576922	155.112	388.702	271.197	341.199	201.63	106.896	129.627	126.928	289.053	141.27	1.03621	1.03621	21.8396	0.0011465	0.0120204	NT_078266.2	58339541	58341592	-	1345	protein_coding
AgaP_AGAP003836	1271574	215.765	225.784	241.302	208.942	177.155	118.869	104.936	83.6571	222.948	121.154	0.884242	0.884242	10.362	0.00114679	0.0120204	NT_078266.2	44234291	44235730	-	1351	protein_coding
AgaP_AGAP003421	4576879	66.6186	192.138	146.276	121.142	53.6127	13.6827	74.9542	43.2709	131.544	46.3801	1.50677	1.50677	7.25281	0.00114848	0.0120278	NT_078266.2	37513849	37514968	+	952	protein_coding
AgaP_AGAP012516	1268848	1835.49	3497.44	2410.88	2926.31	1393.93	1894.2	1419.72	1717.37	2667.53	1606.31	0.73167	0.73167	1126.19	0.00114951	0.0120284	NW_045524.1	25452	40280	+	2323	protein_coding
-	novel.802	0	0	0	0	11.6549	3.42068	4.40907	9.61576	0	7.27511	-5.28337	5.28337	0.0529272	0.0011557	0.0120764	NT_078267.5	36485145	36485591	+	370	-
AgaP_AGAP012847	1268773	14.9146	62.8653	75.8071	45.5672	16.3169	18.8137	12.3454	10.5773	49.7886	14.5133	1.77878	1.77878	1.24434	0.00115605	0.0120764	NW_045478.1	246	968	-	569	protein_coding
AgaP_AGAP000097	1272174	2298.84	1259.96	1209.71	952.467	782.046	765.377	805.096	845.225	1430.24	799.436	0.839352	0.839352	397.92	0.00116352	0.0121442	NC_004818.2	1574720	1576305	+	1140	protein_coding
AgaP_AGAP004685	1268694	1176.27	3359.31	2009.42	2550.65	837.989	1529.9	977.049	1305.82	2273.91	1162.69	0.967515	0.967515	1234.82	0.00116881	0.0121891	NT_078265.2	493579	497632	-	3519	protein_coding
AgaP_AGAP012059	1280607	206.816	111.564	221.015	133.368	357.806	242.013	356.253	300.973	168.191	314.261	-0.902226	0.902226	21.3366	0.00117292	0.0122216	NT_078267.5	37185259	37187352	-	1392	protein_coding
AgaP_AGAP007995	1277955	125.283	51.3548	51.2499	116.697	3.49648	38.4826	35.2725	20.1931	86.146	24.3612	1.80881	1.80881	3.81736	0.00118336	0.012319	NT_078268.4	3919240	3924514	+	694	protein_coding
AgaP_AGAP008822	1275682	3098.26	4010.98	3714.55	3424.21	2715.6	2421.84	2509.64	2341.44	3562	2497.13	0.512605	0.512605	1133.95	0.00118525	0.012319	NT_078268.4	18540559	18561136	+	931	protein_coding
AgaP_AGAP010413	1272635	377.837	196.565	248.775	320.082	26.8063	150.51	152.554	121.159	285.815	112.757	1.33738	1.33738	29.949	0.00118527	0.012319	NT_078267.5	2922150	2950506	+	3897	protein_coding
AgaP_AGAP002757	1273213	1305.53	806.624	999.373	1235.87	631.697	745.708	698.396	689.45	1086.85	691.313	0.652056	0.652056	156.449	0.00118893	0.0123467	NT_078266.2	26717517	26747494	+	4389	protein_coding
AgaP_AGAP009768	1279174	762.634	232.867	640.624	481.235	170.162	273.654	253.08	311.551	529.34	252.112	1.06868	1.06868	76.8554	0.00119234	0.0123717	NT_078268.4	42645625	42647745	+	1891	protein_coding
AgaP_AGAP001732	1281443	124.288	262.086	230.624	162.264	456.873	296.744	353.607	340.398	194.816	361.906	-0.891368	0.891368	27.919	0.00119705	0.01241	NT_078266.2	9086407	9087895	-	1420	protein_coding
-	novel.1549	19.8861	12.396	11.7448	15.5595	0	0.855169	4.40907	0	14.8966	1.31606	3.43807	3.43807	0.184431	0.0012051	0.012483	NW_158262.1	5044	9171	-	1056	-
AgaP_AGAP010012	1279439	468.319	399.327	448.437	540.139	208.623	342.068	269.835	308.666	464.055	282.298	0.714615	0.714615	33.0357	0.00120629	0.0124849	NT_078268.4	47585606	47612484	+	2429	protein_coding
AgaP_AGAP006427	1277037	306.247	228.44	255.182	314.525	315.849	544.743	519.388	490.404	276.098	467.596	-0.762149	0.762149	36.6713	0.00121048	0.0125177	NT_078265.2	31736696	31742474	-	4212	protein_coding
AgaP_AGAP000327	1271932	8517.24	12427.8	20794.6	14261.4	33954.3	21708.5	21351.4	24240.4	14000.3	25313.6	-0.854456	0.854456	127992	0.0012193	0.0125896	NC_004818.2	5751978	5755535	-	2094	protein_coding
AgaP_AGAP008484	1277494	341.047	457.766	395.051	254.51	808.852	545.598	548.488	576.945	362.094	619.971	-0.773923	0.773923	66.5008	0.00121947	0.0125896	NT_078268.4	11139634	11145108	-	1683	protein_coding
OBP5	1279004	51.704	44.2713	56.5884	127.811	306.525	116.303	159.608	125.005	70.0936	176.86	-1.33653	1.33653	11.3991	0.00122134	0.0125984	NT_078268.4	37321107	37322204	+	798	protein_coding
AgaP_AGAP000130	4576098	181.958	223.128	148.411	245.619	15.1514	79.5308	129.627	69.2335	199.779	73.3856	1.4391	1.4391	15.9753	0.00122267	0.0126015	NC_004818.2	2070306	2072944	+	2496	protein_coding
AgaP_AGAP009311	3291950	1455.67	2082.52	1520.41	1393.69	1134.02	761.101	1146.36	984.654	1613.07	1006.53	0.681029	0.681029	367.89	0.0012257	0.0126223	NT_078268.4	31167054	31175774	+	1081	protein_coding
AgaP_AGAP003926	1278754	7.95446	1.77085	0	10.0026	30.3028	6.84136	215.163	79.8108	4.93197	83.0294	-4.07916	4.07916	6.0992	0.00122956	0.0126514	NT_078266.2	46361954	46364584	+	2631	protein_coding
AgaP_AGAP010379	1272664	389.769	488.756	436.692	511.242	171.327	321.544	299.817	275.972	456.615	267.165	0.770676	0.770676	35.8911	0.00123456	0.0126923	NT_078267.5	2375173	2379075	-	1635	protein_coding
AgaP_AGAP008345	1277638	1687.34	1623.87	1746.77	1369.24	3356.62	2221.73	2180.72	2268.36	1606.8	2506.86	-0.641266	0.641266	810.096	0.00123641	0.0127008	NT_078268.4	9510115	9511991	+	1534	protein_coding
AgaP_AGAP001595	1281578	22898.9	43619.7	31756.8	39460.1	27194.4	18757.3	17108.9	18106.5	34433.9	20291.8	0.762965	0.762965	199998	0.0012378	0.0127045	NT_078266.2	6560222	6560992	-	389	protein_coding
AgaP_AGAP004722	1278506	358.945	531.256	416.405	463.452	241.257	279.64	185.181	329.82	442.515	258.975	0.773238	0.773238	33.6869	0.00124711	0.0127864	NT_078265.2	2752424	2753362	-	860	protein_coding
AgaP_AGAP000134	1272134	80.5389	61.9799	76.8748	65.5724	24.4754	35.0619	26.4544	42.3093	71.2415	32.0753	1.14713	1.14713	1.53399	0.00124786	0.0127864	NC_004818.2	2095444	2097377	+	1767	protein_coding
-	novel.415	149.146	61.0944	77.9425	138.925	24.4754	60.717	49.3816	35.5783	106.777	42.5381	1.31918	1.31918	4.12663	0.00125328	0.0128313	NT_078266.2	5815878	5820776	+	3642	-
AgaP_AGAP012627	1268675	525.989	716.31	635.285	463.452	208.623	380.55	370.362	379.822	585.259	334.839	0.80428	0.80428	62.71	0.00125787	0.0128676	NW_045410.1	9049	9369	+	218	protein_coding
AgaP_AGAP004394	1274539	578.687	773.863	729.243	544.584	533.796	326.675	386.234	292.319	656.594	384.756	0.77296	0.77296	73.8961	0.00126036	0.0128824	NT_078266.2	55590910	55593570	+	2364	protein_coding
AgaP_AGAP002387	1273575	561.784	1399.86	1031.4	1243.65	2235.42	1718.89	1941.75	1690.45	1059.17	1896.63	-0.840279	0.840279	701.327	0.00127179	0.0129884	NT_078266.2	20878224	20880447	+	2023	protein_coding
AgaP_AGAP001218	3290439	300.281	268.284	229.557	240.062	706.289	367.723	402.989	375.976	259.546	463.244	-0.833632	0.833632	41.493	0.00127414	0.0130017	NT_078266.2	1617935	1620320	-	1634	protein_coding
AgaP_AGAP000283	3289649	99.4307	41.6151	90.755	65.5724	143.356	125.71	172.835	164.429	74.3433	151.583	-1.03038	1.03038	5.96591	0.00127658	0.0130158	NC_004818.2	5109872	5111961	+	1509	protein_coding
AgaP_AGAP005645	1276330	2378.38	822.561	1141.38	753.527	923.07	401.93	468.243	500.981	1273.96	573.556	1.15222	1.15222	490.569	0.00129684	0.0132115	NT_078265.2	18215535	18216490	-	891	protein_coding
AgaP_AGAP011754	1280886	321.161	328.493	401.457	363.427	444.053	526.784	612.86	608.677	353.635	548.094	-0.633509	0.633509	37.8143	0.00129968	0.0132202	NT_078267.5	32930392	32935636	-	3681	protein_coding
AgaP_AGAP004435	1274579	787.492	1053.66	800.78	1132.51	705.123	619.998	555.543	514.443	943.61	598.777	0.656744	0.656744	118.91	0.00129984	0.0132202	NT_078266.2	55995047	55996266	+	1146	protein_coding
AgaP_AGAP005856	1276524	2224.27	2937.85	2535.8	2041.63	3520.95	3768.73	3214.21	3930.92	2434.89	3608.7	-0.56744	0.56744	1377.85	0.00130425	0.0132447	NT_078265.2	22624877	22628768	-	3724	protein_coding
AgaP_AGAP005508	1276193	401.7	111.564	185.781	335.642	46.6197	138.537	101.409	126.928	258.672	103.373	1.31951	1.31951	24.1175	0.00130439	0.0132447	NT_078265.2	16389028	16444137	-	5540	protein_coding
AgaP_AGAP000281	1271977	164.061	85.8864	130.26	160.041	59.4401	70.1239	81.1268	61.5408	135.062	68.0579	0.984486	0.984486	4.48956	0.00130582	0.0132456	NC_004818.2	5045651	5068835	-	2053	protein_coding
AgaP_AGAP004812	1278413	1559.07	1151.05	1203.3	1421.48	733.095	982.59	972.64	804.839	1333.73	873.291	0.610155	0.610155	212.002	0.00130663	0.0132456	NT_078265.2	3803320	3807311	-	2749	protein_coding
AgaP_AGAP011364	1278332	376.843	580.84	484.739	506.797	1037.29	620.853	750.423	798.108	487.304	801.668	-0.717082	0.717082	98.8246	0.0013096	0.0132648	NT_078267.5	22017498	22018920	+	1192	protein_coding
AgaP_AGAP010042	1279467	151.135	123.96	191.119	235.616	108.391	63.2825	106.699	75.9645	175.457	88.5843	0.986734	0.986734	7.54694	0.0013124	0.0132783	NT_078268.4	48139906	48144077	-	2466	protein_coding
AgaP_AGAP003571	1274233	1258.79	2088.72	1913.33	1570.4	787.873	1182.7	1188.68	1025.04	1707.81	1046.07	0.706723	0.706723	437.896	0.00131314	0.0132783	NT_078266.2	39763896	39770739	+	1698	protein_coding
AgaP_AGAP003820	1271560	211.787	320.524	353.411	351.201	153.845	188.137	199.29	183.661	309.231	181.233	0.768854	0.768854	16.3834	0.00131416	0.0132783	NT_078266.2	43757214	43760098	-	1701	protein_coding
AgaP_AGAP005986	5666882	278.406	430.317	467.655	463.452	893.933	654.205	583.761	631.755	409.958	690.913	-0.752585	0.752585	78.9361	0.00131582	0.0132842	NT_078265.2	24529791	24531860	+	1859	protein_coding
AgaP_AGAP011446	1278248	455.393	536.569	371.562	310.08	538.458	797.018	664.006	822.147	418.401	705.407	-0.75301	0.75301	82.3727	0.0013214	0.0133296	NT_078267.5	24763465	24770180	-	2210	protein_coding
AgaP_AGAP011503	1278244	1940.89	1773.51	1875.96	1954.95	1496.49	1302.42	1253.06	1347.17	1886.33	1349.79	0.483143	0.483143	287.876	0.00132862	0.0133853	NT_078267.5	25674044	25675124	-	1010	protein_coding
AgaP_AGAP010973	1270983	63.6357	186.825	92.8904	144.482	67.5986	11.9724	37.0362	51.9251	121.958	42.1331	1.54192	1.54192	6.37205	0.00132909	0.0133853	NT_078267.5	14388801	14390416	-	1398	protein_coding
AgaP_AGAP010894	1271053	845.161	790.686	784.764	604.6	1189.97	992.852	1108.44	1242.36	756.303	1133.4	-0.58299	0.58299	142.205	0.00133327	0.0134165	NT_078267.5	12707817	12710100	-	2207	protein_coding
AgaP_AGAP007488	5667352	2.98292	0	4.27082	3.33419	19.8134	20.5241	10.5818	19.2315	2.64698	17.5377	-2.75695	2.75695	0.221733	0.00133643	0.0134373	NT_078265.2	46866898	46870063	+	1901	protein_coding
AgaP_AGAP005600	1276288	37.7837	261.201	62.9947	52.2356	24.4754	7.69653	37.0362	37.5015	103.554	26.6774	1.96028	1.96028	5.90997	0.00133939	0.0134561	NT_078265.2	17749470	17750903	-	1434	protein_coding
-	novel.52	117.328	36.3025	27.7604	54.4584	4.66197	23.0896	22.9272	12.5005	58.9624	15.7948	1.88613	1.88613	1.86344	0.00134417	0.0134853	NC_004818.2	15609339	15618614	+	761	-
MED15_ANOGA	3292089	379.825	494.068	402.525	350.09	565.264	608.881	628.733	673.103	406.627	618.995	-0.60548	0.60548	45.1002	0.00134449	0.0134853	NT_078268.4	44744364	44747766	-	2289	protein_coding
AgaP_AGAP012382	1280332	1221.01	1498.14	1349.58	1109.17	847.313	964.631	880.05	854.841	1294.48	886.709	0.545888	0.545888	166.274	0.00134695	0.0134991	NT_078267.5	41355324	41357277	+	1815	protein_coding
AgaP_AGAP002760	1273208	49.7154	73.4904	39.5051	23.3393	130.535	84.6618	98.7631	117.312	46.5126	107.818	-1.20381	1.20381	3.75837	0.00134938	0.0135124	NT_078266.2	26782298	26787306	+	4755	protein_coding
AgaP_AGAP011317	4577572	14843	19892	17691.9	16121.9	13396.2	10170.5	12107.3	11373.5	17137.2	11761.9	0.543074	0.543074	28894.1	0.00136345	0.0136422	NT_078267.5	20946446	20947670	+	948	protein_coding
AgaP_AGAP012711	1268521	117.328	129.272	81.1457	86.6889	249.415	190.703	164.017	162.506	103.609	191.66	-0.882601	0.882601	7.7531	0.00136694	0.0136661	NW_045310.1	2108	2482	+	375	protein_coding
AgaP_AGAP000569	1271653	131.249	95.6261	132.396	85.5775	167.831	178.73	208.99	241.356	111.212	199.227	-0.84192	0.84192	7.7466	0.00137346	0.0137201	NC_004818.2	10075921	10080884	+	1929	protein_coding
AgaP_AGAP001042	1270535	197.867	244.378	175.104	185.603	138.694	112.882	118.163	103.85	200.738	118.397	0.765207	0.765207	6.77999	0.00137541	0.0137285	NC_004818.2	20063115	20064156	-	978	protein_coding
-	novel.603	18.8918	15.0523	42.7082	33.3419	1.16549	9.40686	6.17269	6.73103	27.4986	5.86902	2.19838	2.19838	0.467837	0.00139495	0.0139068	NT_078266.2	33102548	33105481	-	604	-
AgaP_AGAP003195	4577196	13.9203	41.6151	51.2499	46.6786	64.1021	127.42	99.6449	94.2344	38.366	96.3504	-1.33308	1.33308	3.3622	0.00139553	0.0139068	NT_078266.2	33748874	33750035	+	1073	protein_coding
AgaP_AGAP010633	4577713	801.412	144.325	169.765	380.098	189.975	147.089	93.4722	125.966	373.9	139.126	1.42737	1.42737	55.1188	0.00140053	0.0139454	NT_078267.5	7673218	7674243	+	969	protein_coding
AgaP_AGAP012030	1280635	208.805	309.014	188.984	310.08	187.644	121.434	102.29	133.659	254.221	136.257	0.903698	0.903698	13.9154	0.00140367	0.0139654	NT_078267.5	36690523	36700661	-	1495	protein_coding
-	novel.584	37.7837	11.5105	35.2343	37.7875	71.0951	82.0963	88.1814	63.464	30.579	76.2092	-1.32577	1.32577	2.08211	0.00140572	0.0139745	NT_078266.2	22971988	22976722	-	4735	-
AgaP_AGAP006375	5666865	62.6414	76.1467	100.364	124.476	114.218	215.503	185.181	211.547	90.9072	181.612	-1.00324	1.00324	8.22738	0.00142663	0.014171	NT_078265.2	30676928	30678569	+	1437	protein_coding
AgaP_AGAP008802	1275659	13889.5	10842.9	11461.8	9106.78	8414.86	7369	7322.58	7646.45	11325.3	7688.22	0.558884	0.558884	13228	0.00143565	0.0142411	NT_078268.4	18055021	18056757	-	1394	protein_coding
AgaP_AGAP000429	1271816	255.537	384.275	479.4	383.432	673.655	512.247	625.206	683.68	375.661	623.697	-0.731386	0.731386	61.5218	0.001436	0.0142411	NC_004818.2	7638218	7644733	+	2823	protein_coding
GPRNNA5	1281607	169.032	220.471	184.713	226.725	158.507	68.4136	80.245	104.812	200.235	102.994	0.96546	0.96546	9.45582	0.00144005	0.0142698	NT_078266.2	6265272	6268016	+	1455	protein_coding
AgaP_AGAP007730	3290417	1242.88	1022.67	1290.86	1019.15	444.053	764.522	701.042	858.687	1143.89	692.076	0.724007	0.724007	204.136	0.00144278	0.0142853	NT_078265.2	49350316	49356343	+	2876	protein_coding
AgaP_AGAP009668	1279055	8848.34	11724.8	8858.76	8108.75	4434.7	6124.72	7107.42	6384.86	9385.17	6012.93	0.642254	0.642254	11372	0.00144538	0.0142996	NT_078268.4	38042093	38046611	-	1481	protein_coding
AgaP_AGAP001526	1281653	498.148	275.368	308.567	426.776	279.718	156.496	212.517	176.93	377.215	206.415	0.871691	0.871691	29.1724	0.00144729	0.0143071	NT_078266.2	5845641	5847526	-	1729	protein_coding
AgaP_AGAP013194	11175655	168.038	294.847	265.859	238.95	104.894	106.041	175.481	137.505	241.924	130.98	0.883879	0.883879	12.3084	0.00145642	0.0143858	NT_078266.2	43085656	43088642	-	1518	protein_coding
AgaP_AGAP005520	1276203	464.342	1346.73	717.498	476.789	286.711	284.771	463.834	410.593	751.341	361.477	1.05577	1.05577	151.993	0.0014601	0.0144106	NT_078265.2	16590603	16598032	-	1036	protein_coding
AgaP_AGAP012393	1280321	201.844	419.692	286.145	418.996	142.19	204.386	172.835	197.123	331.67	179.134	0.887412	0.887412	23.2672	0.00147127	0.0145092	NT_078267.5	41707173	41708129	+	819	protein_coding
AgaP_AGAP007880	1278075	137.214	82.3447	115.312	147.816	301.863	214.648	210.753	171.16	120.672	224.606	-0.896814	0.896814	10.8023	0.00147381	0.0145227	NT_078268.4	2461188	2462248	+	993	protein_coding
AgaP_AGAP009975	1279397	213.776	130.158	153.75	211.165	61.7711	92.3583	100.527	114.428	177.212	92.2709	0.937163	0.937163	7.21502	0.00147615	0.0145341	NT_078268.4	46981286	46995471	-	3988	protein_coding
CPLCA2	1276815	67.6129	146.981	207.135	350.09	459.204	483.171	399.462	401.939	192.955	435.944	-1.17762	1.17762	59.0437	0.00148154	0.0145756	NT_078265.2	27153744	27154568	+	671	protein_coding
AgaP_AGAP005243	1274950	357.951	151.408	238.098	174.489	80.419	154.786	94.354	115.389	230.487	111.237	1.04828	1.04828	14.2205	0.0014914	0.0146609	NT_078265.2	12732251	12764561	-	1969	protein_coding
AgaP_AGAP008427	1277550	511.074	476.36	375.833	365.649	995.331	584.936	670.178	630.794	432.229	720.31	-0.735188	0.735188	82.9906	0.00149546	0.0146881	NT_078268.4	10599615	10601435	-	1773	protein_coding
AgaP_AGAP000323	4576102	37.7837	37.1879	48.0468	44.4558	95.5704	99.1997	67.8996	76.9261	41.8686	84.8989	-1.02131	1.02131	1.85161	0.00149656	0.0146881	NC_004818.2	5721025	5732178	-	6159	protein_coding
AgaP_AGAP011126	1270799	1857.37	2173.72	2112.99	1419.25	3494.15	2376.52	2898.52	2996.27	1890.83	2941.36	-0.637092	0.637092	1103.61	0.00150116	0.0147138	NT_078267.5	17429809	17430981	+	977	protein_coding
AgaP_AGAP007295	1269872	141.192	179.742	132.396	181.158	90.9085	102.62	91.7086	67.3103	158.622	88.1369	0.847265	0.847265	4.96809	0.00150156	0.0147138	NT_078265.2	45062787	45065377	-	2521	protein_coding
AgaP_AGAP010292	1279719	1038.06	1624.76	1225.73	1377.02	524.472	819.252	843.896	973.115	1316.39	790.184	0.735779	0.735779	276.894	0.00150766	0.0147619	NT_078268.4	52301036	52349893	-	2498	protein_coding
AgaP_AGAP012426	3291580	71.5901	60.209	115.312	138.925	16.3169	45.324	51.1452	38.463	96.509	37.8123	1.3408	1.3408	3.4453	0.00152238	0.014878	NT_078267.5	41950563	41952426	+	732	protein_coding
AgaP_AGAP003029	1272923	284.372	242.607	273.333	266.735	518.644	383.971	450.607	338.475	266.762	422.924	-0.664183	0.664183	24.3867	0.0015225	0.014878	NT_078266.2	31248644	31252239	+	2860	protein_coding
AgaP_AGAP001873	1281248	478.262	363.91	311.77	283.406	152.68	254.841	229.272	177.892	359.337	203.671	0.817288	0.817288	24.232	0.00152314	0.014878	NT_078266.2	11741627	11744613	-	1958	protein_coding
AgaP_AGAP005460	1276153	297.298	272.711	318.176	282.295	524.472	368.578	439.143	470.211	292.62	450.601	-0.621939	0.621939	24.9579	0.00153437	0.0149759	NT_078265.2	15808176	15809859	+	1610	protein_coding
AgaP_AGAP002532	4577046	28.8349	31.8754	67.2655	57.7926	214.451	78.6756	82.8905	98.0807	46.4421	118.524	-1.35173	1.35173	5.19586	0.00154043	0.0150231	NT_078266.2	22445507	22446684	-	1068	protein_coding
AgaP_AGAP000126	1272143	234.657	243.492	289.348	340.087	363.634	410.481	469.125	622.14	276.896	466.345	-0.753536	0.753536	35.8908	0.00154464	0.0150523	NC_004818.2	2031552	2037633	+	5350	protein_coding
AgaP_AGAP008826	1279797	56.6755	32.7608	44.8437	62.2382	51.2817	124.855	157.845	125.966	49.1295	114.987	-1.23316	1.23316	4.33719	0.00155297	0.0151215	NT_078268.4	18934413	18941479	-	1411	protein_coding
AgaP_AGAP004682	1268691	1448.71	2859.04	2216.56	2878.52	1392.76	1497.4	1161.35	1566.41	2350.71	1404.48	0.743086	0.743086	895.342	0.00156092	0.015187	NT_078265.2	433503	461627	-	2073	protein_coding
AgaP_AGAP003128	4576873	223.719	119.533	106.771	112.251	2.33099	62.4274	41.4452	58.6561	140.568	41.2149	1.76331	1.76331	9.8711	0.00156481	0.0152128	NT_078266.2	32963580	32991268	-	5058	protein_coding
AgaP_AGAP004668	1278726	698.004	1209.49	913.956	1125.84	714.447	627.694	559.07	547.137	986.824	612.087	0.689654	0.689654	140.428	0.00156702	0.0152223	NT_078266.2	60786120	60786889	-	711	protein_coding
DH31	1281796	403.689	120.418	395.051	261.178	769.225	539.612	537.024	561.56	295.084	601.856	-1.02875	1.02875	94.1087	0.00157498	0.0152876	NT_078266.2	4067052	4078477	-	817	protein_coding
AgaP_AGAP009177	3291916	126.277	145.21	103.567	92.2459	187.644	159.062	257.49	240.394	116.825	211.147	-0.851687	0.851687	8.89669	0.0015818	0.0153418	NT_078268.4	28152940	28153851	-	912	protein_coding
AgaP_AGAP002329	1273639	223.719	276.253	234.895	225.613	460.37	314.702	360.662	385.592	240.12	380.331	-0.661125	0.661125	19.6592	0.00159838	0.0154904	NT_078266.2	19947532	19951883	-	2170	protein_coding
AgaP_AGAP005131	1274809	30901.1	51507.9	43027.5	42342	33824.9	23742.1	24821.3	24937.5	41944.6	26831.5	0.644589	0.644589	228408	0.00161783	0.0156666	NT_078265.2	10342081	10343123	-	685	protein_coding
AgaP_AGAP011307	1270627	568.744	379.848	432.421	280.072	252.912	239.447	206.344	266.356	415.271	241.265	0.784363	0.784363	30.2781	0.00162086	0.0156836	NT_078267.5	20791867	20792739	-	645	protein_coding
-	novel.1446	173.01	179.742	266.927	268.958	251.746	472.909	429.443	442.325	222.159	399.106	-0.847893	0.847893	31.3102	0.00162405	0.0157022	NW_045716.1	27511	33173	-	3920	-
AgaP_AGAP011779	1280863	41.7609	32.7608	29.8958	25.5621	80.419	68.4136	67.0178	62.5024	32.4949	69.5882	-1.09413	1.09413	1.37591	0.00163443	0.0157897	NT_078267.5	33239273	33241943	+	632	protein_coding
AgaP_AGAP003431	1272804	228.691	173.544	188.984	156.707	279.718	264.247	329.798	339.436	186.981	303.3	-0.697678	0.697678	13.5301	0.00163567	0.0157897	NT_078266.2	37686844	37695683	-	3203	protein_coding
AgaP_AGAP009614	1278988	435.507	478.13	345.937	384.543	339.158	228.33	169.308	214.431	411.029	237.807	0.792776	0.792776	30.0059	0.00164535	0.0158708	NT_078268.4	37008569	37009490	-	851	protein_coding
AgaP_AGAP010074	1279505	1063.91	1357.36	1202.24	1212.53	956.87	797.873	825.377	750.029	1209.01	832.537	0.538923	0.538923	141.731	0.00165097	0.0159126	NT_078268.4	48620693	48622156	-	1229	protein_coding
AgaP_AGAP009649	1279029	159.089	95.6261	87.5519	157.818	142.19	263.392	271.599	321.166	125.021	249.587	-0.99989	0.99989	15.5166	0.00165847	0.0159723	NT_078268.4	37609386	37618770	+	1815	protein_coding
AgaP_AGAP005840	1276506	1099.7	1302.46	1051.69	1130.29	497.665	642.232	857.123	861.572	1146.04	714.648	0.680764	0.680764	186.096	0.00166136	0.0159877	NT_078265.2	22376630	22417899	+	4313	protein_coding
APL1A	5666905	89.4877	38.9588	25.6249	18.8937	9.32394	5.13102	21.1635	5.76945	43.2413	10.347	2.06124	2.06124	1.08203	0.00166774	0.0160325	NT_078265.2	41271509	41272901	-	1314	protein_coding
AgaP_AGAP012822	3292473	70.5958	188.596	77.9425	102.248	48.9507	51.3102	54.6724	36.5399	109.846	47.8683	1.2002	1.2002	3.8412	0.00166862	0.0160325	NW_157589.1	152	622	+	471	protein_coding
AgaP_AGAP013044	11175715	199.856	183.283	184.713	273.403	476.687	269.378	389.762	322.128	210.314	364.489	-0.793042	0.793042	23.7698	0.00167264	0.0160586	NT_078266.2	26441730	26443236	+	1268	protein_coding
AgaP_AGAP004437	1274580	51477.3	29893.8	41037.3	37615.2	26793.5	22934.8	26777.1	28184.7	40005.9	26172.6	0.612158	0.612158	191361	0.00167416	0.0160608	NT_078266.2	55996972	56006061	+	3778	protein_coding
AgaP_AGAP005946	1276615	209.799	66.407	130.26	73.3522	229.602	223.199	293.644	279.819	119.955	256.566	-1.09733	1.09733	18.6627	0.00167596	0.0160655	NT_078265.2	23978412	23980650	-	2166	protein_coding
AgaP_AGAP002056	5667612	122.3	97.3969	155.885	95.5801	382.282	196.689	197.526	166.353	117.79	235.712	-0.998919	0.998919	13.9056	0.00167889	0.0160811	NT_078266.2	14682871	14686149	+	2597	protein_coding
AgaP_AGAP004809	1278415	0	0	0	5.55698	2.33099	3.42068	68.7815	20.1931	1.38925	23.6816	-4.14593	4.14593	0.496947	0.0016832	0.0161099	NT_078265.2	3793554	3797323	-	3245	protein_coding
AgaP_AGAP003806	1271543	41.7609	91.199	64.0624	65.5724	164.335	118.013	97.8813	157.698	65.6487	134.482	-1.03012	1.03012	4.73802	0.001689	0.0161528	NT_078266.2	43477525	43483423	+	1364	protein_coding
AgaP_AGAP006392	1277004	83.5218	61.9799	44.8437	110.028	37.2958	34.2068	24.6908	31.732	75.0934	31.9813	1.23309	1.23309	1.85865	0.00169959	0.0162416	NT_078265.2	31055015	31056338	-	1124	protein_coding
AgaP_AGAP006452	1277063	1858.36	251.461	557.343	879.114	150.349	340.357	163.136	242.317	886.57	224.04	1.984	1.984	438.946	0.00170202	0.0162522	NT_078265.2	32266685	32296682	+	5764	protein_coding
AgaP_AGAP005216	1274924	767.605	448.026	540.259	732.41	467.363	362.592	343.025	309.627	622.075	370.652	0.747656	0.747656	63.2137	0.0017065	0.0162824	NT_078265.2	12409610	12418274	+	5713	protein_coding
AgaP_AGAP011759	1280881	28.8349	1.77085	58.7238	20.0051	106.06	119.724	89.0632	78.8492	27.3337	98.424	-1.85426	1.85426	5.05383	0.0017084	0.0162879	NT_078267.5	32964876	32969643	-	2493	protein_coding
AgaP_AGAP002051	1281061	189.913	162.033	164.427	174.489	212.12	283.916	365.071	286.55	172.715	286.914	-0.734184	0.734184	13.0413	0.00171148	0.0163047	NT_078266.2	14587908	14601133	+	1809	protein_coding
AgaP_AGAP012754	1268403	50.7097	38.9588	17.0833	50.0128	123.542	82.9514	57.3179	123.082	39.1911	96.7233	-1.30042	1.30042	3.30995	0.00171566	0.0163319	NW_045217.1	963	2539	+	758	protein_coding
AgaP_AGAP001157	1282011	2156.65	740.217	845.623	1318.12	738.923	634.536	676.351	585.6	1265.15	658.852	0.941365	0.941365	367.6	0.00171722	0.0163341	NT_078266.2	637123	655125	-	16787	protein_coding
AgaP_AGAP006194	1276859	7197.79	15694.2	10308.7	8884.5	5438.19	934.7	3844.71	2887.61	10521.3	3276.3	1.68326	1.68326	52489.9	0.00172493	0.0163948	NT_078265.2	28213429	28214272	-	706	protein_coding
-	novel.1638	0	0	0	0	9.32394	5.13102	3.52725	8.65418	0	6.6591	-5.1576	5.1576	0.0443436	0.00172877	0.0164049	NW_161807.1	8	514	-	442	-
AgaP_AGAP001611	1281561	115.34	123.074	158.02	86.6889	304.194	174.455	188.708	227.893	120.781	223.812	-0.887094	0.887094	10.6155	0.00172961	0.0164049	NT_078266.2	6810856	6812376	+	1149	protein_coding
AgaP_AGAP003264	1269169	625.419	957.146	932.107	766.863	1381.11	1118.56	1313.9	1200.05	820.384	1253.4	-0.611067	0.611067	187.507	0.00173108	0.0164049	NT_078266.2	34604194	34606009	+	1595	protein_coding
AgaP_AGAP002536	1273426	220.736	39.8442	119.583	92.2459	327.504	214.648	237.208	353.86	118.102	283.305	-1.26266	1.26266	27.2918	0.00173131	0.0164049	NT_078266.2	22454912	22472465	-	1620	protein_coding
EXD_ANOGA	1278540	2118.87	2925.45	2600.93	3085.24	1691.13	1560.68	1968.21	1970.27	2682.62	1797.57	0.577537	0.577537	783.312	0.00173716	0.0164477	NT_078265.2	1926520	1965505	-	1818	protein_coding
AgaP_AGAP013481	11175449	46749.4	16752.3	24278.6	29199.7	18760.9	16670.7	15157.5	14582.3	29245	16292.9	0.843954	0.843954	167758	0.00174195	0.0164804	NT_078266.2	20929602	20946193	+	4305	protein_coding
AgaP_AGAP004229	1274071	134.232	27.4482	46.9791	50.0128	2.33099	32.4964	13.2272	15.3852	64.6679	15.86	2.01305	2.01305	2.38222	0.0017446	0.0164809	NT_078266.2	52459017	52465841	+	6258	protein_coding
AgaP_AGAP009144	3291910	151.135	128.387	242.369	238.95	237.761	360.882	376.534	434.632	190.21	352.452	-0.892864	0.892864	26.3224	0.00174467	0.0164809	NT_078268.4	27494353	27496837	+	1251	protein_coding
AgaP_AGAP004408	1274553	138.209	112.449	132.396	114.474	223.775	200.965	185.181	198.085	124.382	202.001	-0.698838	0.698838	6.02477	0.00174668	0.0164872	NT_078266.2	55813788	55816172	-	2290	protein_coding
AgaP_AGAP009249	1280205	209.799	398.442	363.02	270.069	62.9366	224.054	144.617	150.006	310.333	145.404	1.09051	1.09051	27.2016	0.00175369	0.0165313	NT_078268.4	29657948	29670714	-	2333	protein_coding
-	novel.1607	67.6129	80.5738	75.8071	60.0154	41.9577	35.0619	32.6271	21.1547	71.0023	32.7004	1.12377	1.12377	1.46704	0.00175403	0.0165313	NW_160516.1	19	753	-	662	-
AgaP_AGAP009239	3291932	419.598	125.731	149.479	256.733	104.894	119.724	82.0087	123.082	237.885	107.427	1.14655	1.14655	17.0192	0.00175894	0.0165649	NT_078268.4	29093874	29101058	-	5636	protein_coding
AgaP_AGAP001082	1278393	25975.3	42163.1	32093.1	35699.2	18933.4	23247.8	23703.1	24036.5	33982.7	22480.2	0.596132	0.596132	132306	0.00176913	0.0166482	NC_004818.2	23455889	23493707	-	3571	protein_coding
AgaP_AGAP008483	3291729	197.867	164.689	205	131.145	396.268	321.544	238.971	258.664	174.675	303.862	-0.797016	0.797016	16.6891	0.00178577	0.0167896	NT_078268.4	11136410	11137821	-	1253	protein_coding
AgaP_AGAP003123	1273795	133.237	107.137	205	107.805	215.616	228.33	301.58	258.664	138.295	251.048	-0.862121	0.862121	12.7132	0.00178701	0.0167896	NT_078266.2	32933968	32935969	+	1588	protein_coding
AgaP_AGAP002509	1273452	316.19	526.829	491.145	452.338	586.243	716.632	787.459	759.645	446.625	712.495	-0.674133	0.674133	70.6865	0.00178824	0.0167896	NT_078266.2	22129049	22133349	+	2922	protein_coding
AgaP_AGAP003766	4577158	160.084	355.942	240.234	160.041	158.507	82.9514	113.754	94.2344	229.075	112.362	1.03237	1.03237	13.622	0.00179971	0.0168845	NT_078266.2	43114625	43116179	-	1351	protein_coding
AgaP_AGAP006781	5666849	7.95446	7.96884	30.9635	11.114	32.6338	56.4412	59.9633	39.4246	14.5002	47.1157	-1.71167	1.71167	1.06377	0.00180519	0.016923	NT_078265.2	38174631	38176810	-	2022	protein_coding
AgaP_AGAP012481	1274161	1040.05	2345.5	1573.8	1972.73	799.528	1235.72	986.749	974.076	1733.02	999.018	0.794425	0.794425	538.754	0.00180698	0.0169269	NW_045753.1	6379	10367	-	1740	protein_coding
AgaP_AGAP010317	1280287	947.575	1978.93	1528.95	1970.51	808.852	1035.61	932.077	1027.92	1606.49	951.116	0.755973	0.755973	429.517	0.00181117	0.0169532	NT_078267.5	413312	415064	+	1429	protein_coding
AgaP_AGAP010216	1279638	44426.7	70168.3	56030	60265.5	48371.5	32180	34056.5	33309	57722.6	36979.2	0.642443	0.642443	430287	0.00181556	0.0169815	NT_078268.4	50847429	50848247	+	564	protein_coding
AgaP_AGAP003545	1274203	1378.11	3284.93	3698.53	4865.69	5547.75	6347.07	6804.07	6364.67	3306.82	6265.89	-0.922182	0.922182	8756.11	0.00181845	0.0169956	NT_078266.2	39361783	39364284	-	2343	protein_coding
AgaP_AGAP004196	4576796	1296.58	1780.59	1351.72	1523.72	1136.36	1058.7	933.841	888.496	1488.15	1004.35	0.567754	0.567754	234.067	0.0018217	0.0170131	NT_078266.2	51674838	51675783	-	646	protein_coding
AgaP_AGAP001802	1281313	3188.74	1442.36	1643.2	1910.49	1370.62	1279.33	1029.96	1042.35	2046.2	1180.56	0.793606	0.793606	749.321	0.00183067	0.017084	NT_078266.2	10609793	10615620	+	4359	protein_coding
AgaP_AGAP010271	1279694	907.803	1453.87	978.019	1129.18	621.208	815.832	583.761	784.646	1117.22	701.361	0.671665	0.671665	172.936	0.00183375	0.0170997	NT_078268.4	51913932	51915872	+	1791	protein_coding
AKH1	4578190	112.357	53.1256	106.771	60.0154	271.56	106.896	180.772	164.429	83.0671	180.914	-1.12153	1.12153	9.57408	0.00184346	0.0171773	NT_078268.4	19279830	19280283	+	300	protein_coding
AgaP_AGAP011049	1269451	530.96	141.668	207.135	266.735	106.06	166.758	138.445	103.85	286.625	128.778	1.15248	1.15248	24.9155	0.00184863	0.0172125	NT_078267.5	15766970	15772919	+	2061	protein_coding
AgaP_AGAP010732	1272533	206.816	89.4281	109.974	178.935	52.4472	100.055	65.2542	43.2709	146.288	65.2568	1.15978	1.15978	6.56608	0.00185227	0.0172235	NT_078267.5	9018519	9020105	+	792	protein_coding
AgaP_AGAP005603	1276290	239.628	314.326	376.9	328.973	776.218	513.957	412.689	466.364	314.957	542.307	-0.783082	0.783082	51.688	0.0018526	0.0172235	NT_078265.2	17802271	17803028	-	677	protein_coding
AgaP_AGAP013165	11176144	145.169	168.231	129.192	206.72	90.9085	86.3721	97.8813	96.1576	162.328	92.8299	0.805738	0.805738	4.82999	0.00185477	0.0172302	NT_078266.2	14820874	14822294	+	1152	protein_coding
AgaP_AGAP004320	1274463	451.416	110.678	92.8904	303.411	27.9718	126.565	80.245	93.2729	239.599	82.0137	1.54293	1.54293	24.8331	0.00185612	0.0172302	NT_078266.2	54419522	54431959	-	6117	protein_coding
AgaP_AGAP001630	1281542	14628.3	14274.8	15226.6	11915.3	11522.1	9019.47	9220.24	9550.37	14011.2	9828.04	0.511691	0.511691	17499.1	0.0018638	0.0172885	NT_078266.2	7025243	7026261	-	1019	protein_coding
AgaP_AGAP010550	1275285	158.095	78.803	67.2655	80.0205	61.7711	30.7861	33.5089	38.463	96.046	41.1323	1.23197	1.23197	3.01551	0.00187125	0.0173446	NT_078267.5	6251403	6252489	+	1022	protein_coding
-	novel.292	382.808	994.334	683.332	821.322	217.947	513.102	314.807	408.67	720.449	363.632	0.985403	0.985403	127.319	0.00187521	0.0173682	NT_078265.2	1772443	1777358	-	4857	-
AgaP_AGAP000659	1272415	193.89	74.3758	91.8227	201.163	40.7923	81.2411	59.0815	60.5793	140.313	60.4235	1.2101	1.2101	6.3823	0.00188606	0.0174555	NC_004818.2	11733475	11745014	-	6534	protein_coding
AgaP_AGAP008537	1277483	1413.91	2132.11	1873.82	1453.71	662	1387.94	976.168	1026.96	1718.39	1013.27	0.761518	0.761518	497.192	0.00188746	0.0174555	NT_078268.4	12145888	12147108	+	1065	protein_coding
AgaP_AGAP011440	1278253	139.203	204.534	175.104	137.813	321.676	223.199	257.49	303.858	164.163	276.556	-0.749456	0.749456	12.632	0.00189276	0.0174914	NT_078267.5	24728596	24730374	+	1668	protein_coding
AgaP_AGAP007366	4576605	3019.71	3086.6	3265.04	2604	2388.1	1989.98	2013.18	2121.24	2993.84	2128.12	0.492727	0.492727	749.465	0.00189953	0.0175408	NT_078265.2	46087774	46090353	-	1493	protein_coding
AgaP_AGAP003191	1273862	16.9032	12.396	30.9635	25.5621	48.9507	66.7032	61.7269	41.3478	21.4562	54.6822	-1.36047	1.36047	1.10396	0.00190206	0.0175427	NT_078266.2	33734578	33736988	-	1677	protein_coding
AgaP_AGAP005922	1276589	477.268	622.455	663.045	532.359	981.345	832.935	782.169	834.648	573.782	857.774	-0.579479	0.579479	80.6517	0.00190258	0.0175427	NT_078265.2	23685828	23687806	-	1737	protein_coding
AgaP_AGAP007209	1269922	4719.98	5736.68	4545.22	4393.35	2427.72	3250.5	3961.99	3132.81	4848.81	3193.26	0.602457	0.602457	2740.85	0.0019165	0.0176579	NT_078265.2	44331116	44343426	-	1754	protein_coding
AgaP_AGAP009004	1279964	278.406	338.233	361.952	316.748	483.68	436.136	485.879	526.944	323.835	483.16	-0.577047	0.577047	25.3844	0.00192522	0.0177249	NT_078268.4	23176726	23183401	+	6414	protein_coding
AgaP_AGAP004273	1274117	450.421	159.377	224.218	366.761	95.5704	146.234	157.845	180.776	300.194	145.106	1.04642	1.04642	24.0523	0.00193773	0.0178268	NT_078266.2	53538292	53566330	-	2389	protein_coding
AgaP_AGAP009556	3291998	679.112	757.04	790.102	715.739	597.898	413.902	513.215	431.748	735.498	489.191	0.589543	0.589543	60.6675	0.00195535	0.0179755	NT_078268.4	36127568	36145659	+	570	protein_coding
AgaP_AGAP002538	1273425	343.036	317.868	287.213	222.279	244.754	132.551	140.208	133.659	292.599	162.793	0.850542	0.850542	16.8496	0.00196163	0.0180198	NT_078266.2	22473440	22474834	-	1238	protein_coding
AgaP_AGAP000144	1272122	348.008	149.637	175.104	250.064	106.06	132.551	121.69	125.005	230.703	121.327	0.925373	0.925373	11.9632	0.00196876	0.0180719	NC_004818.2	2190074	2193837	-	1134	protein_coding
AgaP_AGAP003584	1274249	406.672	1027.1	592.577	540.139	306.525	279.64	458.543	328.859	641.621	343.392	0.902119	0.902119	88.9404	0.00197329	0.0181	NT_078266.2	40342413	40344359	+	1701	protein_coding
AgaP_AGAP013419	11176085	154.118	174.429	195.39	147.816	285.546	271.944	246.026	252.894	167.938	264.103	-0.652253	0.652253	9.24759	0.00198286	0.0181742	NT_078266.2	38598523	38599528	+	918	protein_coding
AgaP_AGAP003960	1278781	1715.18	2530.55	2543.28	2252.8	4405.56	3032.43	3350.01	3134.74	2260.45	3480.69	-0.622554	0.622554	1488.97	0.00198486	0.0181791	NT_078266.2	47008690	47010877	+	2020	protein_coding
AgaP_AGAP012432	1275199	206.816	404.64	228.489	380.098	175.989	166.758	179.89	160.583	305.011	170.805	0.837071	0.837071	18.0111	0.00199043	0.0182166	NW_045782.1	465890	466427	+	408	protein_coding
AgaP_AGAP007556	1269678	870.019	168.231	319.244	437.89	135.197	216.358	196.644	226.932	448.846	193.783	1.2106	1.2106	65.0573	0.00200076	0.0182975	NT_078265.2	47549851	47555651	-	4220	protein_coding
AgaP_AGAP001167	1282000	281.389	296.618	258.385	342.31	986.007	451.529	426.798	382.707	294.675	561.76	-0.92951	0.92951	71.3343	0.00200504	0.0183231	NT_078266.2	679355	680196	+	708	protein_coding
AgaP_AGAP002740	1273225	153.123	210.732	178.307	146.704	308.856	259.116	241.617	311.551	172.217	280.285	-0.699982	0.699982	11.6788	0.00201629	0.0183921	NT_078266.2	26443365	26444581	-	948	protein_coding
AgaP_AGAP000210	1272055	324.144	171.773	250.911	175.601	969.69	182.151	550.252	438.479	230.607	535.143	-1.21349	1.21349	92.742	0.00201662	0.0183921	NC_004818.2	3476817	3479109	+	1972	protein_coding
AgaP_AGAP012932	4397851	20.8805	7.08341	14.9479	21.1165	26.8063	43.6136	52.9088	63.464	16.0071	46.6982	-1.55584	1.55584	0.941945	0.00201707	0.0183921	NW_161900.1	7	614	+	468	protein_coding
AgaP_AGAP006969	1270116	40.7666	53.1256	30.9635	62.2382	73.4261	99.1997	106.699	103.85	46.7735	95.7938	-1.03631	1.03631	2.403	0.00202249	0.0184244	NT_078265.2	40410402	40412690	+	1652	protein_coding
AgaP_AGAP012146	1280531	271.446	493.183	356.614	476.789	468.528	769.653	716.033	805.801	399.508	690.003	-0.7889	0.7889	84.3877	0.00202359	0.0184244	NT_078267.5	38051356	38057320	+	1883	protein_coding
AgaP_AGAP000116	1272151	194.884	115.105	211.406	190.049	290.208	266.813	321.862	321.166	177.861	300.012	-0.756376	0.756376	14.9209	0.00202665	0.0184387	NC_004818.2	1919638	1924926	-	1815	protein_coding
AgaP_AGAP004906	1275713	3765.44	3539.05	3720.96	3770.97	3270.37	2176.41	2365.02	2228.93	3699.1	2510.18	0.559724	0.559724	1413.53	0.00202914	0.0184408	NT_078265.2	5793347	5794156	+	609	protein_coding
AgaP_AGAP001018	1270507	0	0	0	0	6.99296	9.40686	4.40907	4.80788	0	6.40419	-5.10615	5.10615	0.0410137	0.00202988	0.0184408	NC_004818.2	19571836	19573861	+	1803	protein_coding
AgaP_AGAP003688	1274363	325.139	195.679	286.145	252.287	986.007	330.951	352.725	497.135	264.813	541.704	-1.03142	1.03142	76.6691	0.00204072	0.0185227	NT_078266.2	42038792	42041600	-	1561	protein_coding
AgaP_AGAP013441	11175778	335.082	367.452	344.869	315.637	390.44	520.798	632.26	586.561	340.76	532.515	-0.644749	0.644749	36.77	0.0020419	0.0185227	NC_004818.2	5714869	5717584	-	2567	protein_coding
AgaP_AGAP004845	1275122	1080.81	1326.37	1255.62	1146.96	818.176	868.852	932.077	722.143	1202.44	835.312	0.525451	0.525451	134.784	0.00204559	0.0185425	NT_078265.2	4396212	4402689	+	2580	protein_coding
AgaP_AGAP004830	4576427	1467.6	2572.16	1935.75	2503.98	1069.92	1586.34	1262.76	1341.4	2119.87	1315.1	0.688506	0.688506	647.652	0.00205087	0.0185768	NT_078265.2	4183099	4185754	-	2197	protein_coding
AgaP_AGAP007077	1270025	2.98292	0	7.47394	4.44558	11.6549	17.1034	42.327	18.2699	3.72561	22.3388	-2.61374	2.61374	0.346452	0.00206839	0.0187218	NT_078265.2	42212969	42215566	+	2106	protein_coding
AgaP_AGAP011760	1280880	25.852	46.9276	13.8802	33.3419	73.4261	50.455	77.5996	100.004	30.0004	75.3711	-1.32253	1.32253	2.0585	0.00207036	0.0187258	NT_078267.5	32974340	32975180	+	662	protein_coding
-	novel.1330	199.856	209.846	176.171	170.044	374.123	272.799	277.771	278.857	188.979	300.888	-0.668041	0.668041	12.5235	0.0020774	0.0187523	NW_045248.1	640	2185	-	1385	-
AgaP_AGAP012381	1280464	235.651	210.732	185.781	177.823	132.866	125.71	121.69	122.12	202.497	125.597	0.690835	0.690835	5.91362	0.00207785	0.0187523	NT_078267.5	41352098	41354583	+	1880	protein_coding
AgaP_AGAP006768	1270295	99.4307	83.2301	90.755	76.6863	137.528	147.944	159.608	145.198	87.5256	147.57	-0.754106	0.754106	3.6053	0.0020781	0.0187523	NT_078265.2	38046156	38049503	-	2220	protein_coding
-	novel.1391	107.385	112.449	105.703	134.479	30.3028	45.324	69.6633	75.9645	115.004	55.3136	1.05043	1.05043	3.56295	0.00207937	0.0187523	NW_045520.1	4	1765	+	1681	-
AgaP_AGAP000022	1272256	1922.99	2368.52	2350.02	2173.89	3134.01	2840.87	3185.99	3050.12	2203.85	3052.75	-0.469995	0.469995	720.621	0.00208229	0.018765	NC_004818.2	309046	313230	-	2502	protein_coding
AgaP_AGAP012038	1280630	384.797	391.359	308.567	322.305	517.479	544.743	574.942	465.403	351.757	525.642	-0.578875	0.578875	30.2359	0.00208464	0.0187724	NT_078267.5	36811310	36815716	-	1195	protein_coding
AgaP_AGAP001546	1281631	203.833	34.5316	56.5884	84.4661	185.313	268.523	267.19	228.855	94.8548	237.47	-1.32512	1.32512	20.3392	0.00210803	0.0189692	NT_078266.2	6091797	6094114	+	2064	protein_coding
AgaP_AGAP010274	1279697	552.835	842.926	768.748	920.236	424.239	507.971	531.734	509.635	771.186	493.395	0.643552	0.643552	77.1682	0.00210991	0.0189723	NT_078268.4	51934259	51936528	-	1902	protein_coding
AgaP_AGAP006098	1276771	709.936	2431.38	1310.08	1707.1	835.658	935.555	630.497	801.954	1539.62	800.916	0.943053	0.943053	545.69	0.00211464	0.019001	NT_078265.2	26644176	26645592	+	1140	protein_coding
AgaP_AGAP003638	1274303	893.882	364.796	370.494	520.133	156.176	305.296	352.725	250.971	537.326	266.292	1.01112	1.01112	73.4596	0.00212078	0.0190423	NT_078266.2	40868693	40876251	+	5661	protein_coding
AgaP_AGAP003900	1269491	716.896	1247.57	720.702	1229.2	10.4894	299.309	199.29	193.277	978.592	175.591	2.47759	2.47759	644.81	0.00212515	0.0190676	NT_078266.2	45717446	45718425	+	713	protein_coding
AgaP_AGAP001621	1281553	4468.42	5709.23	4148.04	3548.69	3505.8	2591.16	2954.08	2683.76	4468.59	2933.7	0.607396	0.607396	2355.9	0.0021288	0.0190865	NT_078266.2	6967708	6969761	+	1316	protein_coding
AgaP_AGAP009442	1269240	4.97154	22.1357	13.8802	21.1165	59.4401	36.7723	46.7361	41.3478	15.526	46.0741	-1.56533	1.56533	0.933186	0.00213136	0.0190955	NT_078268.4	33502242	33503027	+	612	protein_coding
AgaP_AGAP002489	3290628	161.078	79.6884	64.0624	137.813	33.7993	70.9791	36.1544	48.0788	110.66	47.2529	1.22261	1.22261	4.02052	0.00213537	0.0191176	NT_078266.2	21967027	21968685	+	1588	protein_coding
AgaP_AGAP011762	1280878	279.4	200.992	155.885	213.388	83.9155	140.248	110.227	134.621	212.416	117.253	0.854639	0.854639	9.05613	0.0021399	0.0191443	NT_078267.5	32979374	32980417	-	1044	protein_coding
AgaP_AGAP013387	11176052	362.922	651.674	433.489	655.724	331	360.882	258.371	288.473	525.952	309.681	0.764449	0.764449	46.773	0.0021433	0.0191608	NT_078266.2	53435651	53436453	-	803	protein_coding
AgaP_AGAP012703	1268811	4224.81	4019.84	3909.94	5892.62	3564.08	2817.78	2765.37	2804.92	4511.8	2988.04	0.594593	0.594593	2321.87	0.00214615	0.0191696	NW_045498.1	726	3055	-	853	protein_coding
AgaP_AGAP007979	5668204	0	0	1.06771	0	25.6408	3.42068	0.881814	8.65418	0.266927	9.64938	-4.96449	4.96449	0.0880304	0.0021474	0.0191696	NT_078268.4	3640949	3642000	+	843	protein_coding
AgaP_AGAP005226	1274934	140.197	325.837	201.796	186.715	141.025	107.751	88.1814	109.62	213.636	111.644	0.940281	0.940281	10.4024	0.00215657	0.0192376	NT_078265.2	12529898	12531142	-	970	protein_coding
AgaP_AGAP004208	1274046	238.634	454.224	363.02	374.541	229.602	235.172	196.644	192.315	357.605	213.433	0.745305	0.745305	20.7853	0.00215958	0.0192506	NT_078266.2	51869977	51871422	-	1335	protein_coding
CBPA1_ANOGA	1278958	7.95446	57.5527	9.60935	7.77977	47.7852	35.0619	198.408	75.0029	20.7241	89.0645	-2.09338	2.09338	4.67042	0.00216411	0.0192731	NT_078268.4	36730614	36731915	+	1302	protein_coding
AgaP_AGAP000989	1270484	0	2.65628	0	7.77977	8.15845	15.3931	35.2725	25.001	2.60901	20.9563	-3.02835	3.02835	0.336621	0.00216574	0.0192731	NC_004818.2	18943236	18946454	-	910	protein_coding
AgaP_AGAP012586	1267447	1.98861	94.7407	26.6927	52.2356	6.99296	13.6827	7.05451	3.8463	43.9144	7.89412	2.47144	2.47144	1.29746	0.0021668	0.0192731	NW_044505.1	10558	10869	-	312	protein_coding
AgaP_AGAP008428	1277549	52.6983	77.9176	56.5884	36.6761	165.5	105.186	97.8813	96.1576	55.9701	116.181	-1.04596	1.04596	3.62538	0.00216946	0.0192764	NT_078268.4	10601770	10602411	+	642	protein_coding
AgaP_AGAP004348	4577154	678.118	195.679	259.453	437.89	208.623	214.648	181.654	146.16	392.785	187.771	1.06458	1.06458	42.0307	0.0021703	0.0192764	NT_078266.2	54927911	54933639	+	5562	protein_coding
-	novel.298	24.8577	30.9899	74.7394	25.5621	20.9789	9.40686	7.05451	5.76945	39.0373	10.8024	1.87178	1.87178	0.797208	0.0021728	0.0192847	NT_078265.2	2553958	2558311	-	1351	-
AgaP_AGAP012071	3291507	171.021	95.6261	142.005	98.9143	369.461	266.813	183.417	175.007	126.892	248.675	-0.969238	0.969238	14.8311	0.00218391	0.0193695	NT_078267.5	37390032	37391420	-	761	protein_coding
AgaP_AGAP004667	1278723	379.825	383.39	382.239	347.867	130.535	287.337	208.99	242.317	373.33	217.295	0.778	0.778	24.3471	0.00218919	0.0194023	NT_078266.2	60770940	60780331	-	2592	protein_coding
AgaP_AGAP005108	1274784	5614.85	5850.9	5385.51	5362.49	4459.18	3825.17	3920.54	4208.82	5553.44	4103.43	0.436719	0.436719	2102.53	0.00219383	0.0194295	NT_078265.2	10198419	10202718	+	2482	protein_coding
AgaP_AGAP006994	1270105	298.292	303.701	317.109	362.315	456.873	460.081	482.352	463.48	320.354	465.696	-0.54061	0.54061	21.1243	0.00219633	0.0194377	NT_078265.2	40513629	40519223	-	3501	protein_coding
AgaP_AGAP003416	1272789	387.78	826.103	542.395	717.962	425.405	311.282	302.462	388.477	618.56	356.906	0.794614	0.794614	68.4626	0.00220983	0.0195394	NT_078266.2	37466879	37468128	-	1033	protein_coding
AgaP_AGAP011163	1270766	12.926	0	11.7448	8.89117	36.1303	30.7861	34.3907	38.463	8.39048	34.9425	-2.07093	2.07093	0.705011	0.00221226	0.0195394	NT_078267.5	18132950	18140777	-	5464	protein_coding
AgaP_AGAP000860	1277373	21.8748	7.96884	6.40624	1.1114	23.3099	40.193	52.9088	37.5015	9.34031	38.4783	-2.03646	2.03646	0.849021	0.00221258	0.0195394	NC_004818.2	15841786	15848469	+	2736	protein_coding
AgaP_AGAP007729	1269509	766.611	762.352	738.853	925.793	502.327	625.984	526.443	540.406	798.402	548.79	0.539959	0.539959	62.3063	0.00222829	0.0196532	NT_078265.2	49344123	49347452	+	1855	protein_coding
OBP43	1271307	17.8975	7.96884	10.6771	6.66838	2.33099	0	0.881814	0	10.803	0.8032	3.85567	3.85567	0.0999951	0.00222865	0.0196532	NT_078268.4	32225167	32226168	-	1002	protein_coding
EIF3J_ANOGA	1277198	2792.02	2355.24	2416.22	2696.25	2083.9	1841.18	1678.97	1701.99	2564.93	1826.51	0.490041	0.490041	545.262	0.00223364	0.0196831	NT_078265.2	34734932	34737349	+	1815	protein_coding
AgaP_AGAP003477	1272849	2922.27	4380.21	3600.3	3005.22	6818.13	4279.27	4935.51	5628.1	3477	5415.25	-0.638954	0.638954	3756.83	0.00225383	0.0198461	NT_078266.2	38186001	38188202	+	1986	protein_coding
AgaP_AGAP005471	1276165	2274.98	378.963	682.264	1251.43	348.482	643.943	471.77	484.634	1146.91	487.207	1.23461	1.23461	435.206	0.00225535	0.0198461	NT_078265.2	16024036	16057306	+	16653	protein_coding
AgaP_AGAP003371	1275048	829.252	461.307	537.056	544.584	1202.79	699.529	1105.79	979.846	593.05	996.989	-0.749096	0.749096	163.167	0.00225747	0.0198482	NT_078266.2	36919265	36923525	+	2399	protein_coding
AgaP_AGAP011896	1280764	51586.7	77909.6	65063.9	74855.9	58142.9	36596.1	38014.1	39200.6	67354	42988.4	0.647834	0.647834	593681	0.00225881	0.0198482	NT_078267.5	34674684	34676121	-	996	protein_coding
AgaP_AGAP012926	5668347	2.98292	16.8231	1.06771	14.4482	0	0	0.881814	0	8.83047	0.220453	4.92686	4.92686	0.0741324	0.00226283	0.0198695	NW_044618.1	776	1063	+	213	protein_coding
AgaP_AGAP011361	1278334	105.397	124.845	75.8071	105.583	265.732	162.482	167.545	157.698	102.908	188.364	-0.867726	0.867726	7.30282	0.00228244	0.0200274	NT_078267.5	21978827	21979705	+	879	protein_coding
AgaP_AGAP007087	4576546	65506	126511	92638.4	110512	81505.3	51955.8	52157.5	53048.2	98791.7	59666.7	0.727475	0.727475	1.53076e+06	0.00230382	0.0202006	NT_078265.2	42384496	42385474	-	486	protein_coding
AgaP_AGAP011309	1270625	1949.84	1953.25	1668.82	1437.04	3617.69	2296.99	2421.46	2486.63	1752.24	2705.69	-0.626306	0.626306	909.078	0.00230592	0.0202032	NT_078267.5	20836579	20838657	+	2037	protein_coding
AgaP_AGAP002488	1273472	311.218	388.702	282.942	362.315	554.775	454.95	466.479	577.907	336.294	513.528	-0.60951	0.60951	31.4117	0.00230739	0.0202032	NT_078266.2	21962023	21965934	-	1293	protein_coding
-	novel.1599	376.843	293.076	366.223	303.411	152.68	253.13	221.335	193.277	334.888	205.105	0.704333	0.704333	16.8436	0.00232498	0.0203427	NW_160262.1	1254	1852	+	457	-
AgaP_AGAP012352	1280356	9643.79	13068	10751.8	10440.5	8818.12	7450.24	7453.97	7184.89	10976	7726.81	0.506507	0.506507	10557.4	0.00233107	0.020363	NT_078267.5	40909880	40910871	-	750	protein_coding
AgaP_AGAP011615	5667990	392.751	554.277	266.927	216.722	273.891	48.7447	134.917	130.774	357.669	147.082	1.28633	1.28633	44.3471	0.00233135	0.020363	NT_078267.5	29872175	29872992	+	818	protein_coding
AgaP_AGAP006986	5666987	0	0	0	0	22.1444	1.71034	1.76363	4.80788	0	7.60655	-5.34157	5.34157	0.0578596	0.00233225	0.020363	NT_078265.2	40470393	40470890	+	414	protein_coding
AgaP_AGAP002781	1273188	881.951	615.372	713.228	754.638	601.394	445.543	470.888	353.86	741.297	467.921	0.664634	0.664634	74.7342	0.00233397	0.0203636	NT_078266.2	27054619	27059551	+	3581	protein_coding
AgaP_AGAP004251	1274096	2237.19	1331.68	1463.82	1424.81	404.426	1109.15	1042.3	911.574	1614.38	866.865	0.896335	0.896335	558.775	0.00234256	0.0204124	NT_078266.2	53275898	53316442	-	5128	protein_coding
AgaP_AGAP012200	3291528	11.9317	30.1045	24.5572	18.8937	97.9014	71.8342	33.5089	38.463	21.3718	60.4269	-1.4923	1.4923	1.5253	0.00234287	0.0204124	NT_078267.5	38657564	38658292	-	669	protein_coding
AgaP_AGAP011804	1280844	136.22	208.961	201.796	154.484	312.352	265.958	246.908	332.705	175.365	289.481	-0.721351	0.721351	13.0223	0.00234663	0.0204308	NT_078267.5	33341632	33343479	+	1794	protein_coding
AgaP_AGAP000543	1271615	191.901	173.544	199.661	202.274	360.137	263.392	306.871	267.318	191.845	299.43	-0.641637	0.641637	11.5745	0.00235062	0.0204511	NC_004818.2	9799626	9802439	+	964	protein_coding
AgaP_AGAP009860	1279278	66.6186	17.7085	30.9635	95.5801	8.15845	11.1172	8.81814	28.8473	52.7177	14.2353	1.88418	1.88418	1.4809	0.00235279	0.0204551	NT_078268.4	44497197	44522724	+	1479	protein_coding
AgaP_AGAP008869	1279834	25.852	48.6985	38.4374	37.7875	78.088	62.4274	83.7723	89.4265	37.6938	78.4286	-1.05396	1.05396	1.65932	0.0023544	0.0204551	NT_078268.4	20110313	20131754	-	3000	protein_coding
AgaP_AGAP008641	1275490	302.269	480.787	365.155	364.538	275.056	236.027	230.153	209.624	378.187	237.715	0.671732	0.671732	19.7325	0.00236028	0.0204807	NT_078268.4	13842128	13843258	+	911	protein_coding
-	novel.986	39.7723	46.0422	97.1612	55.5698	25.6408	29.0758	22.0453	19.2315	59.6364	23.9984	1.31071	1.31071	1.27007	0.00236311	0.0204807	NT_078268.4	4206812	4248213	+	1107	-
AgaP_AGAP009987	5668088	201.844	38.9588	93.9581	122.254	59.4401	41.9033	25.5726	46.1556	114.254	43.2679	1.40418	1.40418	5.03898	0.00236338	0.0204807	NT_078268.4	47252286	47253028	+	666	protein_coding
AgaP_AGAP005874	1276541	100.425	118.647	95.0258	107.805	216.782	188.137	159.608	148.083	105.476	178.152	-0.753533	0.753533	5.28189	0.00236506	0.0204807	NT_078265.2	22716848	22718746	-	1830	protein_coding
AgaP_AGAP002431	3290618	0	0	0	0	6.99296	3.42068	14.9908	1.92315	0	6.8319	-5.20024	5.20024	0.0466749	0.00236652	0.0204807	NT_078266.2	21309978	21325380	-	1869	protein_coding
AgaP_AGAP002638	1273324	392.751	225.784	364.088	539.027	583.912	631.97	671.06	715.412	380.413	650.589	-0.775716	0.775716	72.9951	0.00236731	0.0204807	NT_078266.2	24844985	24847793	+	2357	protein_coding
AgaP_AGAP003126	1273798	108.38	120.418	137.734	144.482	315.849	156.496	209.872	225.97	127.753	227.047	-0.827974	0.827974	9.85917	0.00237545	0.0205368	NT_078266.2	32958889	32959764	+	648	protein_coding
AgaP_AGAP009937	1279352	1281.66	368.338	541.327	753.527	50.1162	314.702	238.971	200.969	736.213	201.19	1.8704	1.8704	286.25	0.00239023	0.0206501	NT_078268.4	45691228	45703921	+	4560	protein_coding
AgaP_AGAP008646	1275495	476.273	239.065	203.932	317.859	62.9366	174.455	175.481	171.16	309.282	146.008	1.07981	1.07981	26.6585	0.00240347	0.0207499	NT_078268.4	13928707	13951053	-	3048	protein_coding
AgaP_AGAP005721	1276395	207.81	54.011	167.63	100.026	9.32394	66.7032	59.0815	43.2709	132.369	44.5949	1.5617	1.5617	7.70433	0.0024181	0.0208565	NT_078265.2	19597894	19612250	-	1376	protein_coding
AgaP_AGAP005559	1276242	831.241	1045.69	1005.78	803.539	1636.35	1157.9	1351.82	1320.24	921.562	1366.58	-0.567698	0.567698	198.04	0.0024192	0.0208565	NT_078265.2	17032428	17034254	+	1759	protein_coding
SAHH_ANOGA	1272312	11534	16817.8	14576.3	11688.6	23442.7	18188.6	19347	19621.9	13654.2	20150.1	-0.561388	0.561388	42196.7	0.00242542	0.0208956	NC_004818.2	13067590	13073526	-	1628	protein_coding
AgaP_AGAP001473	1281701	226.702	309.899	449.504	322.305	752.908	489.157	485.879	512.52	327.103	560.116	-0.775556	0.775556	54.2953	0.0024328	0.0209445	NT_078266.2	5364946	5369903	-	2252	protein_coding
AgaP_AGAP009036	1279995	2096.99	3836.55	1740.36	1764.9	155.011	434.426	1193.98	769.261	2359.7	638.168	1.88635	1.88635	2963.68	0.00244512	0.0210227	NT_078268.4	24426421	24457340	+	3669	protein_coding
AgaP_AGAP006609	1277194	694.027	799.54	713.228	1302.56	1378.78	1504.24	1505.26	1287.55	877.338	1418.96	-0.69414	0.69414	293.351	0.0024493	0.0210227	NT_078265.2	34708453	34724954	+	3977	protein_coding
AgaP_AGAP000066	5666784	229.685	170.002	221.015	134.479	285.546	325.82	279.535	364.437	188.795	313.834	-0.733131	0.733131	15.6348	0.00244954	0.0210227	NC_004818.2	1026072	1029625	-	2349	protein_coding
AgaP_AGAP013071	11175840	44.7438	41.6151	18.151	32.2305	11.6549	13.6827	10.5818	9.61576	34.1851	11.3838	1.58799	1.58799	0.5199	0.00244995	0.0210227	NT_078266.2	31439417	31442223	-	1191	protein_coding
AgaP_AGAP000702	1272289	78.5503	108.022	113.177	102.248	9.32394	48.7447	60.8451	37.5015	100.499	39.1038	1.3515	1.3515	3.76942	0.00245041	0.0210227	NC_004818.2	12561091	12570020	+	3531	protein_coding
AgaP_AGAP007327	3290353	35.7951	15.0523	13.8802	21.1165	5.82746	3.42068	4.40907	6.73103	21.461	5.09706	2.08388	2.08388	0.267779	0.00245673	0.0210623	NT_078265.2	45425784	45588316	+	2469	protein_coding
AgaP_AGAP007975	1277974	9568.22	5621.57	6389.15	6278.28	2642.17	4954	4713.29	4429.02	6964.31	4184.62	0.73472	0.73472	7726.65	0.00245845	0.0210624	NT_078268.4	3618245	3620730	+	1577	protein_coding
AgaP_AGAP005021	4576284	831.241	665.841	825.337	642.387	1024.47	1007.39	1151.65	1091.39	741.201	1068.72	-0.528115	0.528115	107.271	0.00246901	0.0211382	NT_078265.2	8334586	8337858	-	3273	protein_coding
-	novel.244	155.112	168.231	197.526	271.181	371.792	348.054	274.244	325.013	198.012	329.776	-0.737109	0.737109	17.3616	0.00247288	0.0211526	NT_078265.2	37064129	37071213	+	4205	-
AgaP_AGAP000078	1272193	145.169	82.3447	138.802	83.3547	203.961	169.324	240.735	199.046	112.418	203.267	-0.855099	0.855099	8.25354	0.00247412	0.0211526	NC_004818.2	1264727	1266777	-	1773	protein_coding
AgaP_AGAP004159	1273984	7346.94	6216.58	6776.73	5814.83	4292.51	4799.21	4502.54	5203.09	6538.77	4699.34	0.47652	0.47652	3383.51	0.00247873	0.0211774	NT_078266.2	50947787	50952802	-	2885	protein_coding
AgaP_AGAP004446	1274591	226.702	60.209	43.7759	121.142	23.3099	62.4274	37.0362	34.6167	112.957	39.3475	1.51612	1.51612	5.4184	0.00249903	0.021336	NT_078266.2	56185241	56191954	-	5729	protein_coding
AgaP_AGAP011479	1278363	31.8178	33.6462	29.8958	26.6735	18.6479	5.98619	3.52725	6.73103	30.5083	8.72309	1.83994	1.83994	0.474597	0.00250388	0.0213626	NT_078267.5	25056391	25071436	-	912	protein_coding
AgaP_AGAP001099	1282065	1534.22	1880.65	1662.42	1844.92	974.352	1354.59	1231.01	1233.7	1730.55	1198.41	0.529589	0.529589	283.169	0.00250895	0.0213816	NT_078266.2	21882	31394	-	5318	protein_coding
AgaP_AGAP009381	1271290	49.7154	182.398	239.166	190.049	578.085	312.992	288.353	318.282	165.332	374.428	-1.17892	1.17892	43.721	0.00250957	0.0213816	NT_078268.4	31870518	31872069	-	1036	protein_coding
AgaP_AGAP004867	1275089	4112.46	4197.81	4766.24	4942.38	3308.83	3554.94	3082.82	3162.62	4504.72	3277.3	0.458833	0.458833	1506.55	0.00251701	0.0214302	NT_078265.2	4676920	4678867	+	1634	protein_coding
AgaP_AGAP010383	1272661	87.4991	284.222	76.8748	71.1294	30.3028	32.4964	84.6541	33.6552	129.931	45.2771	1.52002	1.52002	7.16633	0.00252657	0.0214968	NT_078267.5	2418050	2420425	+	2085	protein_coding
AgaP_AGAP000008	1272268	960.501	1072.25	1055.96	1014.7	1388.1	1616.27	1379.16	1317.36	1025.85	1425.22	-0.474483	0.474483	159.494	0.00254084	0.0215885	NC_004818.2	90142	94903	+	2393	protein_coding
AgaP_AGAP010023	5668297	73.5788	0	5.33853	13.3368	0	2.56551	0	2.88473	23.0635	1.36256	4.05542	4.05542	0.470931	0.00254148	0.0215885	NT_078268.4	47881857	47893426	+	6771	protein_coding
-	novel.1029	21.8748	22.1357	1.06771	3.33419	0	0	1.76363	0	12.1031	0.440907	4.67995	4.67995	0.136006	0.00254384	0.0215885	NT_078268.4	18118993	18119579	+	512	-
AgaP_AGAP007983	1277965	454.399	502.037	446.301	454.561	547.782	702.949	809.505	690.411	464.324	687.662	-0.567146	0.567146	49.8796	0.00254583	0.0215885	NT_078268.4	3663203	3665884	-	1395	protein_coding
AgaP_AGAP004102	1274014	546.869	583.496	516.77	620.159	477.852	350.619	347.435	308.666	566.824	371.143	0.612581	0.612581	38.2909	0.0025461	0.0215885	NT_078266.2	49763463	49764948	-	1355	protein_coding
AgaP_AGAP008011	4578380	882.945	1351.16	1109.35	1155.85	840.32	773.073	632.26	750.991	1124.83	749.161	0.586973	0.586973	141.124	0.0025489	0.0215974	NT_078268.4	4172817	4173485	+	594	protein_coding
AgaP_AGAP006918	1270163	7279.33	6595.54	6729.75	6154.91	5851.94	4246.77	4413.48	4038.62	6689.88	4637.7	0.528758	0.528758	4211.45	0.00255478	0.0216324	NT_078265.2	39995907	39997107	-	920	protein_coding
AgaP_AGAP003927	4576988	25.852	8.85427	9.60935	7.77977	71.0951	14.5379	61.7269	39.4246	13.0238	46.6961	-1.83639	1.83639	1.13382	0.00255787	0.0216436	NT_078266.2	46365499	46366232	+	734	protein_coding
AgaP_AGAP007553	1269679	1031.1	847.353	697.212	878.003	641.021	486.591	614.624	559.637	863.416	575.468	0.586021	0.586021	82.914	0.00257163	0.0217282	NT_078265.2	47543302	47548309	+	1911	protein_coding
AgaP_AGAP003481	1270951	69.6015	30.9899	60.8592	85.5775	163.169	85.5169	156.081	122.12	61.7571	131.722	-1.09564	1.09564	4.89506	0.0025725	0.0217282	NT_078266.2	38489708	38491275	-	1392	protein_coding
AgaP_AGAP001726	1281447	169.032	80.5738	140.937	180.046	51.2817	79.5308	44.0907	94.2344	142.647	67.2844	1.08082	1.08082	5.67958	0.00257314	0.0217282	NT_078266.2	8941088	8955816	-	4851	protein_coding
AgaP_AGAP001969	1281153	142.186	41.6151	109.974	112.251	48.9507	28.2206	52.027	43.2709	101.506	43.1173	1.2357	1.2357	3.40929	0.00257628	0.0217398	NT_078266.2	12990761	12991837	-	1009	protein_coding
AgaP_AGAP007512	1269716	302.269	118.647	138.802	267.846	22.1444	124	103.172	74.0413	206.891	80.8394	1.35012	1.35012	15.8891	0.00258204	0.0217663	NT_078265.2	47076753	47106985	+	5340	protein_coding
AgaP_AGAP010336	1272706	212.782	295.733	318.176	311.191	167.831	188.137	185.181	175.968	284.47	179.279	0.664774	0.664774	11.0652	0.00258467	0.0217663	NT_078267.5	1661447	1662973	-	1300	protein_coding
AgaP_AGAP011329	1270608	4389.87	5861.53	5532.85	4178.85	9188.75	6514.68	6768.8	7325.28	4990.77	7449.38	-0.577702	0.577702	6044.74	0.00258472	0.0217663	NT_078267.5	21118672	21119913	+	1242	protein_coding
-	novel.202	164.061	34.5316	96.0935	110.028	215.616	247.999	204.581	210.585	101.179	219.695	-1.12083	1.12083	14.0462	0.00258673	0.0217684	NT_078265.2	16382265	16384706	+	2394	-
AgaP_AGAP009897	1279313	793.457	401.984	613.931	726.853	277.387	433.571	356.253	423.093	634.056	372.576	0.765554	0.765554	68.3719	0.0025904	0.0217845	NT_078268.4	44948747	44962188	+	1992	protein_coding
AgaP_AGAP004729	4576578	457.381	623.34	564.816	639.053	378.785	440.412	313.044	361.552	571.148	373.448	0.612825	0.612825	39.085	0.00259897	0.02182	NT_078265.2	2844659	2847575	-	2372	protein_coding
AgaP_AGAP003771	4577115	218.748	858.864	470.858	660.169	298.366	296.744	246.026	259.625	552.16	275.19	1.00516	1.00516	76.7121	0.00259933	0.02182	NT_078266.2	43135292	43137552	-	2060	protein_coding
AgaP_AGAP012213	5667951	28.8349	38.9588	48.0468	33.3419	22.1444	10.262	9.69995	10.5773	37.2956	13.1709	1.51991	1.51991	0.582	0.00259994	0.02182	NT_078267.5	38964777	38966033	-	1053	protein_coding
AgaP_AGAP005864	1276532	1132.52	1328.14	1264.16	1201.42	851.975	917.597	899.45	915.42	1231.56	896.111	0.458634	0.458634	112.526	0.00261039	0.0218929	NT_078265.2	22649439	22654222	+	4440	protein_coding
AgaP_AGAP007103	4576322	1381.09	1238.71	846.691	1041.38	560.602	874.838	775.114	605.793	1126.97	704.087	0.678086	0.678086	178.829	0.00261984	0.0219571	NT_078265.2	42690394	42780336	+	6856	protein_coding
AgaP_AGAP000414	1271830	285.366	493.183	377.968	262.29	941.718	484.881	538.788	573.099	354.702	634.622	-0.837326	0.837326	78.3552	0.00265328	0.0222131	NC_004818.2	7402912	7404376	+	1381	protein_coding
AgaP_AGAP000733	1272322	697.01	854.437	929.972	716.851	1250.57	1119.42	1056.41	1186.58	799.567	1153.25	-0.528009	0.528009	125.089	0.00265439	0.0222131	NC_004818.2	13412128	13413801	+	1495	protein_coding
AgaP_AGAP000082	5666778	1374.13	2130.34	1802.29	1315.89	2256.39	2382.5	2602.23	2886.65	1655.66	2531.94	-0.612637	0.612637	767.87	0.00265577	0.0222131	NC_004818.2	1423897	1426509	-	2503	protein_coding
AgaP_AGAP005213	1274922	256.531	264.743	364.088	282.295	385.778	431.005	460.307	530.79	291.914	451.97	-0.631882	0.631882	25.6179	0.00267211	0.0223346	NT_078265.2	12366733	12399301	-	7637	protein_coding
AgaP_AGAP007305	1269865	25.852	11.5105	10.6771	7.77977	43.1232	44.4688	53.7906	25.9625	13.9548	41.8363	-1.58058	1.58058	0.777376	0.002683	0.0224104	NT_078265.2	45115332	45122308	-	2157	protein_coding
AgaP_AGAP006470	3290174	55.6812	128.387	102.5	80.0205	286.711	152.22	138.445	168.276	91.6471	186.413	-1.01993	1.01993	8.98057	0.00269384	0.0224857	NT_078265.2	32608809	32609572	-	686	protein_coding
RS3A_ANOGA	1274189	96524.4	149545	123047	132799	105932	72504.7	74800.7	77993.4	125479	82807.6	0.599616	0.599616	1.82082e+06	0.00270944	0.0226006	NT_078266.2	39213483	39214968	-	1115	protein_coding
AgaP_AGAP004753	1278472	77.556	218.7	96.0935	152.261	86.2465	57.2964	27.3362	59.6177	136.153	57.6242	1.24693	1.24693	6.16674	0.00271148	0.0226024	NT_078265.2	3057997	3061847	-	1347	protein_coding
AgaP_AGAP010626	1271342	310.224	457.766	302.161	363.427	493.004	506.26	611.979	611.562	358.394	555.701	-0.632155	0.632155	38.93	0.00273277	0.0227645	NT_078267.5	7418956	7423495	-	3744	protein_coding
AgaP_AGAP005829	1276497	34.8008	139.897	115.312	132.256	276.222	287.337	185.181	175.968	105.567	231.177	-1.13051	1.13051	15.778	0.00274387	0.0228415	NT_078265.2	22088475	22089755	+	1124	protein_coding
TOLL1B	1272546	69.6015	247.034	181.51	143.37	41.9577	62.4274	68.7815	105.773	160.379	69.735	1.20025	1.20025	8.21633	0.00277491	0.0230843	NT_078267.5	7767929	7770895	+	2838	protein_coding
AgaP_AGAP000681	1272416	577.693	865.062	833.878	587.929	1527.96	986.866	1025.55	1050.04	716.14	1147.6	-0.679413	0.679413	186.161	0.00277841	0.0230978	NC_004818.2	12124481	12125898	+	1418	protein_coding
AgaP_AGAP004562	1274703	314.201	181.512	201.796	245.619	129.37	141.958	165.781	96.1576	235.782	133.317	0.820987	0.820987	10.4992	0.00278278	0.0231186	NT_078266.2	57614226	57616878	+	1674	protein_coding
AgaP_AGAP011852	1280798	362.922	1069.6	786.899	503.462	238.926	42.7585	290.117	192.315	680.72	191.029	1.83387	1.83387	239.797	0.00280461	0.0232843	NT_078267.5	34099972	34101082	-	1025	protein_coding
AgaP_AGAP005728	1276400	541.898	1007.62	809.321	783.534	1048.94	1181.84	1372.98	1331.78	785.592	1233.89	-0.651295	0.651295	200.97	0.00282203	0.0234132	NT_078265.2	19769635	19782922	-	3751	protein_coding
AgaP_AGAP008165	1277797	1034.08	811.051	1218.25	1622.64	1392.76	2083.19	2308.59	1988.54	1171.51	1943.27	-0.730818	0.730818	595.622	0.00282514	0.0234232	NT_078268.4	6283977	6291112	-	1222	protein_coding
AgaP_AGAP008762	1275617	2818.86	3216.76	2666.06	2502.86	3972	3597.7	3811.2	4076.12	2801.14	3864.25	-0.463943	0.463943	1130.22	0.00282864	0.0234365	NT_078268.4	17144470	17150005	+	742	protein_coding
AgaP_AGAP000179	1272085	4925.8	5346.21	5312.91	3860.99	9396.2	5768.97	7094.19	7131.05	4861.48	7347.6	-0.59572	0.59572	6180.83	0.00286271	0.0237028	NC_004818.2	2992904	2997011	-	2550	protein_coding
AgaP_AGAP001939	1281184	799.423	1282.98	1164.87	998.034	2275.04	1342.62	1544.06	1605.83	1061.33	1691.89	-0.672173	0.672173	397.605	0.00288891	0.0239038	NT_078266.2	12677694	12680051	-	2174	protein_coding
AgaP_AGAP010536	4577761	1199.13	961.573	875.519	1012.48	826.335	690.122	604.924	470.211	1012.18	647.898	0.644326	0.644326	132.7	0.0028945	0.023934	NT_078267.5	5818262	5821153	-	2433	protein_coding
AgaP_AGAP006358	1276965	327.127	408.182	314.973	265.624	724.937	438.702	509.688	466.364	328.976	534.923	-0.699059	0.699059	42.4139	0.00290299	0.0239741	NT_078265.2	30451837	30454497	+	2518	protein_coding
AgaP_AGAP007981	1277967	72.5844	51.3548	45.9114	78.9091	116.549	100.055	118.163	125.966	62.1899	115.183	-0.89066	0.89066	2.80831	0.00290324	0.0239741	NT_078268.4	3652335	3655443	-	708	protein_coding
AgaP_AGAP003711	1274390	2947.13	1533.56	1803.36	2076.09	1392.76	1352.88	1380.92	1189.47	2090.03	1329.01	0.653135	0.653135	579.159	0.00290969	0.0240053	NT_078266.2	42290670	42301436	+	3469	protein_coding
AgaP_AGAP005775	1276444	4164.16	2952.9	3757.26	3200.82	5196.93	4369.06	6104.8	4941.54	3518.78	5153.08	-0.550389	0.550389	2670.93	0.00291091	0.0240053	NT_078265.2	20498196	20501158	+	2147	protein_coding
AgaP_AGAP010322	1278624	498.148	1349.39	754.868	1030.26	595.567	542.177	428.561	463.48	908.168	507.446	0.840335	0.840335	160.578	0.00291872	0.0240536	NT_078267.5	670627	671544	-	846	protein_coding
AgaP_AGAP007627	1269602	129.26	84.1155	107.838	120.031	29.1373	57.2964	63.4906	68.2719	110.311	54.549	1.00854	1.00854	3.10941	0.00293534	0.0241745	NT_078265.2	48390479	48457165	+	3041	protein_coding
AgaP_AGAP008210	5668323	78.5503	113.335	53.3853	60.0154	31.4683	8.55169	44.9725	28.8473	76.3214	28.4599	1.42812	1.42812	2.29072	0.00293937	0.0241915	NT_078268.4	6918282	6922439	-	426	protein_coding
AgaP_AGAP002603	1273366	352.979	379.848	325.65	313.414	597.898	455.805	485.879	485.596	342.973	506.295	-0.560036	0.560036	26.674	0.00294535	0.0242245	NT_078266.2	23826316	23830836	+	2406	protein_coding
AgaP_AGAP007745	1278221	4.97154	3.54171	35.2343	10.0026	26.8063	0.855169	916.204	291.357	13.4375	308.806	-4.5245	4.5245	87.2424	0.00296141	0.0243404	NT_078268.4	205095	216078	+	990	protein_coding
AgaP_AGAP009750	1279158	78.5503	30.1045	29.8958	41.1217	80.419	114.593	109.345	90.3881	44.9181	98.6862	-1.1374	1.1374	2.89101	0.00298271	0.0244991	NT_078268.4	42351341	42356155	+	3431	protein_coding
AgaP_AGAP002555	1273410	12.926	39.8442	13.8802	17.7823	8.15845	3.42068	1.76363	4.80788	21.1082	4.53766	2.25238	2.25238	0.274582	0.00298535	0.0245045	NT_078266.2	22785584	22787760	+	1515	protein_coding
AgaP_AGAP005752	1276421	4309.33	4954.85	3987.88	2602.89	1636.35	3128.21	2594.3	2114.51	3963.74	2368.34	0.742821	0.742821	2545.29	0.00299632	0.0245782	NT_078265.2	20205574	20207412	-	1704	protein_coding
AgaP_AGAP007567	1269661	304.258	209.846	222.083	238.95	184.148	666.177	492.052	588.484	243.784	482.715	-0.986844	0.986844	57.088	0.00302166	0.0247696	NT_078265.2	47729565	47757668	+	2640	protein_coding
AgaP_AGAP009950	3292098	176.987	47.813	83.2811	162.264	20.9789	66.7032	55.5543	36.5399	117.586	44.9441	1.37957	1.37957	5.27688	0.00302499	0.0247804	NT_078268.4	46097218	46105196	+	4764	protein_coding
-	novel.177	319.173	451.568	354.478	428.999	128.204	263.392	230.153	274.049	388.554	223.95	0.792629	0.792629	27.0947	0.00302739	0.0247831	NT_078265.2	6125628	6129689	+	3946	-
AgaP_AGAP008236	1277743	280.395	122.189	151.614	214.499	53.6127	122.289	107.581	95.196	192.174	94.6698	1.01655	1.01655	9.50713	0.00302949	0.0247831	NT_078268.4	7551355	7558593	+	4685	protein_coding
AgaP_AGAP012377	1280336	198.861	210.732	215.677	234.505	315.849	295.889	343.907	317.32	214.944	318.241	-0.566783	0.566783	10.6704	0.00303134	0.0247831	NT_078267.5	41237454	41240065	+	2205	protein_coding
AgaP_AGAP004088	1270885	140.197	77.9176	59.7915	85.5775	46.6197	41.9033	51.1452	25.9625	90.871	41.4077	1.13466	1.13466	2.44662	0.00304452	0.0248743	NT_078266.2	49534998	49538833	-	3760	protein_coding
-	novel.1614	0	0	0	0	0	11.1172	9.69995	9.61576	0	7.60823	-5.36028	5.36028	0.0578851	0.00304731	0.0248807	NW_160802.1	1	391	-	328	-
AgaP_AGAP012762	4397661	0.994307	0	0	0	15.1514	15.3931	0	7.69261	0.248577	9.55927	-4.95958	4.95958	0.0866889	0.00305526	0.024929	NW_045267.1	794	2276	+	668	protein_coding
AgaP_AGAP004731	1278497	1315.47	1135.12	1128.57	1039.16	509.32	879.969	803.332	806.762	1154.58	749.846	0.621775	0.621775	163.807	0.0030594	0.0249463	NT_078265.2	2867519	2886486	-	1036	protein_coding
AgaP_AGAP003003	1272950	572.721	760.582	717.498	583.483	1435.89	871.418	962.94	881.765	658.571	1038	-0.655376	0.655376	143.968	0.00306435	0.0249702	NT_078266.2	30975847	30977909	-	1957	protein_coding
AgaP_AGAP004580	3291040	121.306	177.971	137.734	154.484	43.1232	91.5031	73.1905	100.965	147.874	77.1956	0.933462	0.933462	4.99538	0.00306797	0.0249755	NT_078266.2	57950856	57952702	+	1767	protein_coding
TOLL11	1270742	54.6869	111.564	165.494	208.942	223.775	284.771	255.726	349.052	135.172	278.331	-1.04458	1.04458	20.4945	0.00307073	0.0249755	NT_078267.5	18353919	18358304	+	4083	protein_coding
AgaP_AGAP011257	1270667	0	0	0	0	4.66197	4.27585	6.17269	8.65418	0	5.94117	-4.99819	4.99819	0.0352975	0.00307107	0.0249755	NT_078267.5	20294955	20313338	+	1623	protein_coding
AgaP_AGAP004656	1277307	600.562	1465.38	1049.56	1164.74	502.327	797.018	491.17	643.294	1070.06	608.452	0.814191	0.814191	213.082	0.00307748	0.0250111	NT_078266.2	59563570	59567648	-	4005	protein_coding
AgaP_AGAP009967	1279388	167.044	351.514	281.874	291.186	221.444	139.393	97.8813	106.735	272.905	141.363	0.952824	0.952824	17.3032	0.00308177	0.0250285	NT_078268.4	46899178	46899834	+	657	protein_coding
AgaP_AGAP000190	1272074	45.7381	73.4904	71.5363	10.0026	0	2.56551	23.809	10.5773	50.1919	9.23795	2.42935	2.42935	1.67722	0.00308368	0.0250285	NC_004818.2	3120259	3158051	+	1482	protein_coding
AgaP_AGAP004458	1274604	3833.06	3639.99	3654.76	3341.97	2980.17	2523.61	2693.06	2362.59	3617.44	2639.86	0.454726	0.454726	955.677	0.00308868	0.0250526	NT_078266.2	56695814	56702772	-	2261	protein_coding
AgaP_AGAP008582	4578274	22.8691	23.9065	24.5572	34.4533	0	11.1172	6.17269	0	26.4465	4.32247	2.57306	2.57306	0.489474	0.00313253	0.0253916	NT_078268.4	13285389	13286196	+	664	protein_coding
AgaP_AGAP000418	5666774	556.812	271.826	490.077	426.776	109.556	294.178	224.862	277.895	436.373	226.623	0.942679	0.942679	43.9949	0.00313974	0.0254213	NC_004818.2	7444787	7475172	-	2103	protein_coding
AgaP_AGAP010591	1275318	46193.5	72741.3	61363.2	68087.5	52493.8	37971.2	35279.6	37594.7	62096.4	40834.8	0.604726	0.604726	452053	0.00314031	0.0254213	NT_078267.5	6563226	6564786	-	977	protein_coding
CLIPA9	1270989	16427.9	29701.6	29011.7	27251.4	14430	19308	16406.1	15848.7	25598.2	16498.2	0.633711	0.633711	82809.6	0.00314369	0.0254319	NT_078267.5	14000015	14001312	+	1086	protein_coding
AgaP_AGAP005046	1274727	45666.6	72022.4	57029.4	65483.5	52137.2	33324.2	34755.8	35002.3	60050.4	38804.9	0.629958	0.629958	451374	0.00314874	0.0254561	NT_078265.2	8792215	8793286	+	689	protein_coding
AgaP_AGAP000901	1277418	14606.4	20318.8	17694	14912.7	6576.88	12370.9	11732.5	11817.8	16883	10624.5	0.668114	0.668114	39168.3	0.00315725	0.0255082	NC_004818.2	17030111	17042080	-	2556	protein_coding
CPR125	1277342	47.7268	52.2402	62.9947	93.3573	82.75	164.193	124.336	136.544	64.0797	126.956	-0.992698	0.992698	3.95336	0.00317546	0.0256385	NC_004818.2	15282061	15283387	-	956	protein_coding
AgaP_AGAP005211	1274919	447.438	381.619	479.4	381.209	682.979	584.936	555.543	633.678	422.417	614.284	-0.539826	0.539826	36.8131	0.00319453	0.0257756	NT_078265.2	12358996	12360867	-	1736	protein_coding
AgaP_AGAP004337	1274484	115.34	153.179	164.427	72.2408	320.511	205.241	241.617	181.738	126.296	237.276	-0.90675	0.90675	12.3166	0.00320341	0.0258304	NT_078266.2	54822694	54824534	-	1698	protein_coding
AgaP_AGAP004744	1278481	33873.1	24567.1	31590.2	26511.2	22857.6	20097.3	19644.2	20283.5	29135.4	20720.7	0.491716	0.491716	70807.8	0.00321723	0.0259249	NT_078265.2	3021774	3025711	+	1802	protein_coding
AgaP_AGAP007721	1269522	1224.99	1986.01	1814.03	2158.33	1298.36	1148.49	1087.28	1185.62	1795.84	1179.94	0.606106	0.606106	379.337	0.00323486	0.0260499	NT_078265.2	49271616	49274240	+	1211	protein_coding
AgaP_AGAP001501	1281671	1948.84	2687.27	2591.32	1900.49	1969.68	1213.49	1380.04	1308.7	2281.98	1467.98	0.637064	0.637064	662.601	0.00323984	0.0260699	NT_078266.2	5689163	5690818	+	1345	protein_coding
AgaP_AGAP000378	1271876	896.865	1529.13	1157.39	1158.07	1174.82	2161.87	2212.47	2353.94	1185.37	1975.77	-0.737213	0.737213	624.743	0.0032417	0.0260699	NC_004818.2	6881384	6892724	+	2543	protein_coding
AgaP_AGAP006612	1277197	18016.9	29078.3	22888.4	26487.9	20300.6	14679	14137.2	14128.4	24117.9	15811.3	0.609192	0.609192	68999	0.00324369	0.0260699	NT_078265.2	34733843	34734554	-	445	protein_coding
AgaP_AGAP009974	1279396	6035.45	5414.38	6502.33	2716.25	3496.48	3218	3098.69	2381.82	5167.1	3048.75	0.761225	0.761225	4487.42	0.00325388	0.0261064	NT_078268.4	46978459	46979536	-	873	protein_coding
AgaP_AGAP010726	3291147	45.7381	44.2713	9.60935	6.66838	2.33099	2.56551	1.76363	11.5389	26.5718	4.54976	2.55078	2.55078	0.48497	0.0032542	0.0261064	NT_078267.5	8998995	9002919	-	653	protein_coding
AgaP_AGAP000782	4575956	188.918	402.869	213.541	268.958	115.384	180.441	164.899	128.851	268.572	147.394	0.864542	0.864542	14.6841	0.00325457	0.0261064	NC_004818.2	14242083	14243062	+	905	protein_coding
AgaP_AGAP006052	1276724	3069.43	2199.4	2988.51	3051.89	653.842	2098.59	1734.53	1708.72	2827.31	1548.92	0.867651	0.867651	1634.28	0.00327522	0.026255	NT_078265.2	25646621	25660433	-	2534	protein_coding
AgaP_AGAP004890	1275069	8519.23	9869.85	9192.95	8950.07	6574.55	7039.76	7085.37	6840.65	9133.03	6885.08	0.407603	0.407603	5053.25	0.00328934	0.026351	NT_078265.2	4976558	4986660	+	2736	protein_coding
AgaP_AGAP007313	1269856	125.283	120.418	134.531	95.5801	226.106	167.613	192.235	189.43	118.953	193.846	-0.702039	0.702039	5.60899	0.00329859	0.026408	NT_078265.2	45309741	45310625	-	656	protein_coding
AgaP_AGAP001974	3290539	100.425	53.1256	98.229	93.3573	159.673	153.931	156.081	141.352	86.2842	152.759	-0.827195	0.827195	4.41889	0.00330341	0.0264165	NT_078266.2	13003896	13014280	-	1480	protein_coding
AgaP_AGAP001882	1281240	81.5332	76.1467	52.3176	87.8003	108.391	149.655	139.327	131.736	74.4495	132.277	-0.831029	0.831029	3.34402	0.00330478	0.0264165	NT_078266.2	11839354	11841426	-	966	protein_coding
AgaP_AGAP000290	1271969	657.237	782.717	944.92	657.947	673.655	289.047	411.807	400.016	760.705	443.631	0.779754	0.779754	100.536	0.00330607	0.0264165	NC_004818.2	5130426	5139456	-	1600	protein_coding
AgaP_AGAP002725	4576844	96.4478	85.001	106.771	142.259	216.782	156.496	195.763	167.314	107.62	184.089	-0.775971	0.775971	5.84752	0.00331846	0.0264983	NT_078266.2	26248500	26263468	-	2631	protein_coding
CYTB	1267424	396279	289932	390867	466796	165156	307836	226131	273137	385969	243065	0.667138	0.667138	2.04215e+07	0.00333728	0.0266313	NC_002084.1	10413	11549	+	1137	protein_coding
AgaP_AGAP010506	4577814	6.96015	15.0523	0	7.77977	0	0	0	0	7.44805	0	5.40396	5.40396	0.0554734	0.00334388	0.0266667	NT_078267.5	5185540	5186359	-	303	protein_coding
AgaP_AGAP002523	1273438	318.178	70.8341	139.869	258.955	75.757	112.027	79.3632	78.8492	196.959	86.4992	1.18482	1.18482	12.2014	0.0033523	0.0267166	NT_078266.2	22342137	22352687	-	8439	protein_coding
CPR124	5667708	18.8918	35.4171	7.47394	16.6709	1.16549	5.98619	4.40907	3.8463	19.6134	3.85176	2.32703	2.32703	0.248431	0.00335502	0.0267211	NT_078266.2	37233314	37234810	-	1318	protein_coding
AgaP_AGAP005857	1276525	176.987	318.754	254.114	192.272	539.623	401.93	345.671	325.974	235.531	403.3	-0.773615	0.773615	28.1461	0.00336628	0.0267934	NT_078265.2	22632771	22634748	+	1586	protein_coding
AgaP_AGAP006916	5667110	356.956	533.027	562.681	554.587	427.736	267.668	267.19	243.279	501.813	301.468	0.737037	0.737037	40.138	0.00337308	0.0268239	NT_078265.2	39993541	39994220	+	616	protein_coding
AgaP_AGAP002828	1273134	46.7325	50.4693	16.0156	34.4533	10.4894	2.56551	18.5181	9.61576	36.9177	10.2972	1.84632	1.84632	0.708649	0.00337446	0.0268239	NT_078266.2	28058921	28066774	+	5287	protein_coding
AgaP_AGAP007094	1270009	79.5446	20.3648	13.8802	28.8963	8.15845	8.55169	11.4636	10.5773	35.6715	9.68776	1.87825	1.87825	0.675153	0.00338086	0.0268469	NT_078265.2	42562679	42564294	-	1362	protein_coding
AgaP_AGAP012880	3292634	63.6357	72.605	108.906	27.7849	22.1444	23.0896	34.3907	28.8473	68.2329	27.118	1.32947	1.32947	1.69044	0.0033817	0.0268469	NW_163186.1	67	1118	-	897	protein_coding
AgaP_AGAP009970	1279390	1136.49	684.435	699.347	871.335	484.845	627.694	564.361	495.212	847.903	543.028	0.642173	0.642173	92.9486	0.00339274	0.0269172	NT_078268.4	46916125	46921618	+	4272	protein_coding
AgaP_AGAP002605	1273363	135.226	200.992	128.125	141.147	362.468	255.696	252.199	187.507	151.372	264.467	-0.801609	0.801609	12.7905	0.00339882	0.0269481	NT_078266.2	23831914	23835963	+	2801	protein_coding
FABP_ANOGA_a	11175928	9452.88	13339.8	13428.5	12525.4	11040.7	6987.59	6342	6824.3	12186.7	7798.65	0.644117	0.644117	19254.7	0.00340596	0.0269808	NT_078266.2	36147642	36152498	+	998	protein_coding
AgaP_AGAP003083	1273757	157.101	159.377	284.01	267.846	383.447	362.592	326.271	384.63	217.083	364.235	-0.748372	0.748372	21.6536	0.00340765	0.0269808	NT_078266.2	32307324	32308844	-	1314	protein_coding
AgaP_AGAP000618	1271698	13563.3	11566.3	12850.9	12332.1	10961.5	8173.71	8505.97	8428.21	12578.2	9017.34	0.480228	0.480228	12679.4	0.0034095	0.0269808	NC_004818.2	11214673	11215716	-	829	protein_coding
AgaP_AGAP002816	1273143	332.099	251.461	322.447	233.393	568.761	408.771	461.188	367.322	284.85	451.511	-0.663595	0.663595	27.7757	0.00341205	0.0269836	NT_078266.2	27947523	27950606	+	2492	protein_coding
AgaP_AGAP006374	4576316	42.7552	84.1155	67.2655	133.368	100.232	192.413	172.835	232.701	81.8759	174.546	-1.09543	1.09543	8.58766	0.00341918	0.0270227	NT_078265.2	30575611	30673731	+	1886	protein_coding
AgaP_AGAP005162	1274848	269.457	92.9698	69.4009	202.274	33.7993	77.8204	78.4814	71.1566	158.526	65.3144	1.27484	1.27484	8.68831	0.00342226	0.0270297	NT_078265.2	10820811	10847221	-	4522	protein_coding
AgaP_AGAP012397	1280317	470.307	1267.93	638.488	762.418	526.803	435.281	351.844	439.44	784.786	438.342	0.841324	0.841324	120.024	0.00343098	0.0270813	NT_078267.5	41720453	41721221	-	665	protein_coding
AgaP_AGAP002997	1272961	70.5958	152.293	67.2655	115.585	60.6056	41.0481	44.9725	48.0788	101.435	48.6763	1.06513	1.06513	2.78348	0.00344138	0.027146	NT_078266.2	30755662	30777121	-	1854	protein_coding
AgaP_AGAP004616	1275916	19979.6	19249.2	21416	22850.3	18470.7	13595.5	13468.8	13344.7	20873.8	14719.9	0.503964	0.503964	37869.7	0.00345472	0.0272338	NT_078266.2	58514966	58515705	-	503	protein_coding
AgaP_AGAP002322	1273647	61.6471	157.606	74.7394	82.2433	185.313	195.834	183.417	157.698	94.0589	180.566	-0.937064	0.937064	7.48342	0.00346434	0.0272535	NT_078266.2	19538683	19541190	+	1680	protein_coding
AgaP_AGAP008710	3291789	95.4535	23.0211	57.6561	63.3496	12.8204	23.0896	20.2817	30.7704	59.8701	21.7405	1.45413	1.45413	1.45386	0.003465	0.0272535	NT_078268.4	15834733	15840880	-	294	protein_coding
AgaP_AGAP005630	1276315	3095.28	3401.81	3508.48	3365.31	3828.64	4637.58	5014.87	4987.69	3342.72	4617.2	-0.466142	0.466142	1624.3	0.00346556	0.0272535	NT_078265.2	18009937	18015089	-	3550	protein_coding
AgaP_AGAP007841	1278118	21619.2	20432.1	22807.3	20917.6	19233	12987.5	14199	13764	21444	15045.8	0.51127	0.51127	40937	0.00346606	0.0272535	NT_078268.4	1841836	1842669	+	761	protein_coding
AgaP_AGAP011098	1270829	237.639	517.089	302.161	202.274	221.444	82.0963	169.308	144.236	314.791	154.271	1.03254	1.03254	25.7666	0.003486	0.0273758	NT_078267.5	16824981	16825968	+	988	protein_coding
AgaP_AGAP008489	1277488	67.6129	87.6572	54.453	73.3522	187.644	105.186	122.572	114.428	70.7688	132.457	-0.898745	0.898745	3.80549	0.00348605	0.0273758	NT_078268.4	11304318	11305920	+	1215	protein_coding
AgaP_AGAP000039	4576034	15.9089	7.08341	4.27082	7.77977	20.9789	23.0896	35.2725	38.463	8.76073	29.451	-1.74821	1.74821	0.428087	0.003494	0.0273953	NC_004818.2	494371	496532	+	1832	protein_coding
AgaP_AGAP001734	1281441	565.761	687.977	587.238	553.475	882.278	693.542	946.186	989.461	598.613	877.867	-0.551709	0.551709	77.9829	0.00349461	0.0273953	NT_078266.2	9093431	9095845	+	2248	protein_coding
AgaP_AGAP004629	1275902	295.309	418.807	307.499	412.328	256.408	216.358	246.908	197.123	358.486	229.199	0.646339	0.646339	16.715	0.00349525	0.0273953	NT_078266.2	58639321	58640275	+	667	protein_coding
AgaP_AGAP003168	1273838	20831.7	18659.5	20465.8	16204.2	15656.1	13326.1	13477.6	12308.2	19040.3	13692	0.475764	0.475764	28604.3	0.00349741	0.0273953	NT_078266.2	33509045	33512085	+	1731	protein_coding
AgaP_AGAP011924	1280744	86.5048	28.3337	32.0312	33.3419	127.039	65.8481	134.036	99.0423	45.0529	106.491	-1.23939	1.23939	3.77467	0.00350024	0.0274	NT_078267.5	35170381	35172010	-	1493	protein_coding
AgaP_AGAP000620	1271680	92.4706	112.449	99.2967	95.5801	139.859	155.641	188.708	168.276	99.9491	163.121	-0.706945	0.706945	3.99068	0.00354603	0.0277406	NC_004818.2	11229218	11231403	-	1924	protein_coding
AgaP_AGAP009660	1279044	1206.09	1391.89	1290.86	1196.97	1153.84	706.37	738.078	765.414	1271.45	840.925	0.597627	0.597627	185.355	0.00354825	0.0277406	NT_078268.4	37679291	37679941	-	591	protein_coding
AgaP_AGAP012119	1280557	40.7666	43.3859	60.8592	63.3496	81.5845	92.3583	104.936	110.581	52.0903	97.365	-0.907739	0.907739	2.04979	0.003551	0.0277446	NT_078267.5	37834518	37836446	-	1584	protein_coding
AgaP_AGAP002037	1281078	118.323	121.303	98.229	127.811	202.796	174.455	189.59	173.084	116.416	184.981	-0.66686	0.66686	4.7011	0.00355527	0.0277487	NT_078266.2	14116061	14117553	-	1393	protein_coding
AgaP_AGAP009251	4578163	174.004	207.19	203.932	126.699	57.1092	127.42	115.518	69.2335	177.956	92.3201	0.942458	0.942458	7.33353	0.00355603	0.0277487	NT_078268.4	29835650	29837014	+	1034	protein_coding
AgaP_AGAP012813	1268257	1.98861	7.08341	7.47394	18.8937	48.9507	17.1034	22.9272	49.0404	8.85993	34.5054	-1.96915	1.96915	0.65769	0.00356514	0.0278023	NW_045097.1	484	1761	+	609	protein_coding
AgaP_AGAP003364	3290820	43.7495	40.7296	80.078	55.5698	20.9789	34.2068	19.3999	14.4236	55.0317	22.2523	1.29928	1.29928	1.07449	0.00357265	0.027834	NT_078266.2	36854069	36856132	-	1857	protein_coding
AgaP_AGAP004334	1274481	1991.6	1903.67	3052.57	1615.97	1652.67	1248.55	1216.02	1301.01	2140.95	1354.56	0.660705	0.660705	618.408	0.00357372	0.027834	NT_078266.2	54712445	54713717	-	1192	protein_coding
AgaP_AGAP008381	1277598	169.032	202.763	217.812	193.383	344.986	285.627	272.48	286.55	195.747	297.411	-0.602284	0.602284	10.3354	0.00358284	0.0278874	NT_078268.4	10151416	10152990	+	1506	protein_coding
AgaP_AGAP010485	1269192	174.998	139.012	228.489	177.823	86.2465	133.406	71.4269	109.62	180.081	100.175	0.843261	0.843261	6.38493	0.00359044	0.0279289	NT_078267.5	4764391	4783010	-	1815	protein_coding
AgaP_AGAP002097	1281158	420.592	337.348	328.853	308.968	518.644	514.812	507.925	487.519	348.94	507.225	-0.539156	0.539156	25.054	0.00360421	0.0280116	NT_078266.2	15327135	15329582	+	2377	protein_coding
AgaP_AGAP008175	1277792	763.628	599.434	485.806	552.364	386.944	474.619	363.307	309.627	600.308	383.624	0.645923	0.645923	46.9518	0.00360695	0.0280116	NT_078268.4	6385621	6389775	+	2252	protein_coding
AgaP_AGAP004823	5666840	85.5104	34.5316	18.151	71.1294	2.33099	15.3931	18.5181	22.1162	52.3306	14.5896	1.83038	1.83038	1.42438	0.00360788	0.0280116	NT_078265.2	3915261	3917699	-	1770	protein_coding
AgaP_AGAP009929	1279344	1747	1316.63	1224.66	1753.78	829.831	1180.13	1050.24	962.537	1510.52	1005.69	0.58622	0.58622	254.855	0.0036159	0.0280521	NT_078268.4	45417820	45421670	-	3316	protein_coding
AgaP_AGAP000127	1272142	267.469	305.472	282.942	191.16	531.465	351.475	413.571	379.822	261.761	419.083	-0.676623	0.676623	24.7503	0.00361903	0.0280521	NC_004818.2	2039138	2040570	+	1065	protein_coding
GPROP3	11176013	29489.2	8080.4	8637.74	12017.5	38055.7	28758.5	27061.1	23490.3	14556.2	29341.4	-1.0113	1.0113	218602	0.00362016	0.0280521	NT_078266.2	671584	672932	-	1253	protein_coding
-	novel.130	2.98292	0	0	0	5.82746	10.262	8.81814	19.2315	0.745731	11.0348	-3.87608	3.87608	0.105865	0.0036222	0.0280521	NC_004818.2	20541175	20541751	-	502	-
AgaP_AGAP010293	1279721	1719.16	3081.29	2492.03	2620.67	1196.96	1868.55	1577.56	1684.68	2478.29	1581.94	0.647381	0.647381	803.438	0.00362768	0.028077	NT_078268.4	52354660	52358904	+	1118	protein_coding
AgaP_AGAP008615	1275464	630.391	803.082	870.18	670.172	1946.37	878.259	1074.93	1098.12	743.456	1249.42	-0.748168	0.748168	256	0.00364101	0.0281625	NT_078268.4	13712312	13712941	-	630	protein_coding
AgaP_AGAP007520	1269711	138.209	142.554	227.421	167.821	244.754	287.337	259.253	302.896	169.001	273.56	-0.696952	0.696952	10.9326	0.00364965	0.02821	NT_078265.2	47130289	47132130	+	1451	protein_coding
AgaP_AGAP006601	1277184	785.503	602.09	689.738	783.534	846.148	1098.89	1085.51	1116.39	715.216	1036.74	-0.5365	0.5365	103.375	0.00365173	0.02821	NT_078265.2	34660625	34667651	+	5121	protein_coding
AgaP_AGAP013296	11175657	197.867	175.314	159.088	146.704	460.37	274.509	216.926	242.317	169.744	298.531	-0.811548	0.811548	16.5861	0.00365565	0.0282226	NT_078266.2	23825464	23827161	-	903	protein_coding
AgaP_AGAP010528	1275260	667.18	702.143	679.061	832.436	116.549	566.122	401.225	345.206	720.205	357.276	1.00949	1.00949	131.718	0.00366906	0.0283085	NT_078267.5	5676673	5677699	+	676	protein_coding
AgaP_AGAP003440	1272815	1514.33	1816.9	1643.2	1570.4	1332.16	1072.38	1208.08	1110.62	1636.21	1180.81	0.471129	0.471129	207.385	0.00367212	0.0283144	NT_078266.2	37763861	37765638	+	1558	protein_coding
CPR70	1276938	85.5104	38.9588	19.2187	60.0154	33.7993	10.262	4.40907	5.76945	50.9258	13.56	1.93169	1.93169	1.39621	0.00367668	0.0283318	NT_078265.2	29534322	29535616	-	908	protein_coding
AgaP_AGAP008861	1279828	0	0.885427	0	0	0	0	626.969	209.624	0.221357	209.148	-9.82745	9.82745	43.6504	0.0036804	0.0283407	NT_078268.4	19868089	19869122	-	967	protein_coding
AgaP_AGAP004104	1273926	226.702	269.17	202.864	190.049	73.4261	124.855	172.835	125.005	222.196	124.03	0.838058	0.838058	9.63654	0.00368315	0.0283407	NT_078266.2	49770246	49773314	-	2487	protein_coding
AgaP_AGAP009059	1280016	240.622	231.096	227.421	174.489	106.06	142.813	158.726	129.813	218.407	134.353	0.698828	0.698828	7.06512	0.00368472	0.0283407	NT_078268.4	24957916	24958775	+	605	protein_coding
AgaP_AGAP000297	1271964	179.97	358.598	223.151	281.183	156.176	141.958	155.199	163.468	260.725	154.2	0.759009	0.759009	11.3476	0.00368722	0.0283422	NC_004818.2	5315567	5320730	+	1813	protein_coding
AgaP_AGAP001506	1281667	2735.34	746.415	821.066	1285.89	2884.6	2829.76	2794.47	2480.87	1397.18	2747.42	-0.975584	0.975584	1823.16	0.00370658	0.0284556	NT_078266.2	5698131	5700330	-	1632	protein_coding
AgaP_AGAP004962	1275773	411.643	1132.46	1116.82	840.216	641.021	472.054	313.044	439.44	875.285	466.39	0.909114	0.909114	167.195	0.00370658	0.0284556	NT_078265.2	7214193	7216073	-	1596	protein_coding
AgaP_AGAP012604	1269011	44.7438	229.326	73.6717	84.4661	25.6408	0	0.881814	8.65418	108.052	8.79421	3.63449	3.63449	9.85207	0.00371838	0.0285213	NW_045609.1	431	1684	+	1254	protein_coding
GSTD3	1274529	265.48	202.763	130.26	150.038	100.232	23.0896	123.454	73.0798	187.135	79.9639	1.22943	1.22943	11.4857	0.00371977	0.0285213	NT_078266.2	55509263	55510160	-	829	protein_coding
AgaP_AGAP011822	1280825	347.013	316.097	229.557	263.401	495.335	372.854	428.561	488.48	289.017	446.308	-0.625111	0.625111	24.7403	0.00373254	0.0286014	NT_078267.5	33824771	33831791	-	5727	protein_coding
AgaP_AGAP010175	1279595	1844.44	1375.07	1525.75	1911.6	1170.15	1280.19	1131.37	1077.93	1664.22	1164.91	0.514332	0.514332	249.307	0.00373558	0.028607	NT_078268.4	49913799	49923056	-	2970	protein_coding
AgaP_AGAP012339	1280364	3484.05	4327.08	4009.24	3513.12	2700.45	2912.71	2725.69	2926.08	3833.37	2816.23	0.444882	0.444882	1034.58	0.00374249	0.0286421	NT_078267.5	40750713	40752350	-	1017	protein_coding
AgaP_AGAP007388	1269794	434.512	112.449	76.8748	215.611	117.715	73.5446	65.2542	83.6571	209.862	85.0427	1.30548	1.30548	15.5798	0.00378858	0.0289474	NT_078265.2	46254049	46272207	-	17400	protein_coding
AgaP_AGAP004631	1275900	1454.67	2047.99	1672.03	1901.6	1242.42	1335.77	1241.59	1193.32	1769.07	1253.27	0.497299	0.497299	266.047	0.00378891	0.0289474	NT_078266.2	58673319	58676161	-	1594	protein_coding
AgaP_AGAP005009	1275834	7892.81	9206.67	9410.76	7956.49	6187.6	6540.34	6589.79	6387.75	8616.68	6426.37	0.423117	0.423117	4797.47	0.0037909	0.0289474	NT_078265.2	7897791	7899967	+	1634	protein_coding
AgaP_AGAP004361	1274509	224.713	117.762	161.224	194.494	68.7641	101.765	111.99	103.85	174.548	96.5924	0.849191	0.849191	6.07712	0.00379177	0.0289474	NT_078266.2	55042797	55053551	+	5803	protein_coding
AgaP_AGAP003353	1275029	137.214	194.794	123.854	173.378	314.683	213.792	228.39	285.588	157.31	260.613	-0.72552	0.72552	10.6716	0.00380095	0.0289995	NT_078266.2	36517256	36518311	-	982	protein_coding
AgaP_AGAP009516	1271393	164.061	196.565	115.312	103.36	16.3169	72.6894	93.4722	60.5793	144.824	60.7645	1.24746	1.24746	7.06607	0.00381116	0.0290595	NT_078268.4	35087736	35091258	-	3004	protein_coding
AgaP_AGAP010314	1280293	604.539	1230.74	796.509	916.902	692.303	501.129	469.125	505.789	887.173	542.086	0.711868	0.711868	119.085	0.00381768	0.0290845	NT_078267.5	356758	377200	+	959	protein_coding
AgaP_AGAP010647	1272550	265.48	279.795	334.192	245.619	180.651	178.73	182.535	200.008	281.271	185.481	0.600703	0.600703	9.17575	0.00381916	0.0290845	NT_078267.5	7953733	7954808	-	998	protein_coding
AgaP_AGAP007891	1278067	723.856	825.218	695.077	583.483	1170.15	937.266	925.022	1070.23	706.908	1025.67	-0.535868	0.535868	101.609	0.00382778	0.0291267	NT_078268.4	2530399	2533785	+	3072	protein_coding
AgaP_AGAP009322	1271234	221.731	256.774	255.182	266.735	446.384	307.861	383.589	370.207	250.105	377.01	-0.590944	0.590944	16.1048	0.00382941	0.0291267	NT_078268.4	31265549	31266747	+	1006	protein_coding
AgaP_AGAP004530	1274675	181.958	65.5216	132.396	180.046	66.4331	83.8066	59.9633	65.3872	139.98	68.8975	1.0199	1.0199	5.05277	0.00384066	0.0291942	NT_078266.2	57426120	57429747	+	3041	protein_coding
AgaP_AGAP011534	1271222	230.679	409.067	442.03	292.297	530.299	495.998	607.57	588.484	343.518	555.588	-0.693365	0.693365	44.9734	0.00384324	0.0291959	NT_078267.5	26893430	26896048	-	2439	protein_coding
AgaP_AGAP013200	11175558	63.6357	139.012	62.9947	96.6915	108.391	187.282	193.999	231.74	90.5835	180.353	-0.992634	0.992634	8.05856	0.00384922	0.0292233	NT_078266.2	25394913	25397951	-	3039	protein_coding
AgaP_AGAP004467	1274614	447.438	641.049	525.311	589.04	326.338	406.206	364.189	389.438	550.71	371.543	0.567148	0.567148	32.1008	0.00386508	0.0293256	NT_078266.2	56722803	56725057	+	2115	protein_coding
AgaP_AGAP010226	4578430	9162.54	12419.9	12557.3	11480.7	8565.21	8996.38	7032.46	7617.6	11405.1	8052.91	0.502115	0.502115	11237.2	0.00386938	0.0293403	NT_078268.4	51273395	51289128	-	891	protein_coding
AgaP_AGAP006085	1276756	130.254	186.825	164.427	112.251	332.165	233.461	221.335	218.278	148.439	251.31	-0.755998	0.755998	10.5824	0.00388253	0.0294218	NT_078265.2	26269609	26270891	-	1191	protein_coding
AgaP_AGAP006947	1270137	185.935	251.461	279.739	317.859	383.447	394.233	394.171	429.824	258.749	400.419	-0.631135	0.631135	20.0704	0.00389428	0.0294826	NT_078265.2	40199453	40201464	+	1698	protein_coding
AgaP_AGAP007738	5668280	48.7211	14.1668	38.4374	43.3445	12.8204	16.2482	7.05451	10.5773	36.1674	11.6751	1.62863	1.62863	0.599874	0.00389727	0.0294826	NT_078268.4	166770	168322	+	1404	protein_coding
AgaP_AGAP003513	1274177	618.459	564.902	667.316	791.314	987.173	879.114	1016.73	898.112	660.498	945.282	-0.517758	0.517758	81.1022	0.00389772	0.0294826	NT_078266.2	39039537	39053264	-	5193	protein_coding
AgaP_AGAP002196	1269359	53.6926	46.9276	68.3332	76.6863	130.535	97.4893	111.109	104.812	61.4099	110.986	-0.856113	0.856113	2.45781	0.00390581	0.0295257	NT_078266.2	17484030	17485823	+	1572	protein_coding
AgaP_AGAP012865	4397896	124.288	48.6985	44.8437	53.347	18.6479	29.9309	15.8726	39.4246	67.7944	25.969	1.38241	1.38241	1.74936	0.00391082	0.0295455	NW_165105.1	81	566	-	345	protein_coding
AgaP_AGAP012178	5667976	15.9089	0	17.0833	12.2254	40.7923	36.7723	51.1452	40.3862	11.3044	42.274	-1.91432	1.91432	0.959115	0.00391414	0.0295525	NT_078267.5	38344791	38346574	-	1719	protein_coding
AgaP_AGAP006512	3290188	169.032	77.0321	99.2967	121.142	69.9296	65.8481	59.0815	39.4246	116.626	58.5709	0.994028	0.994028	3.37037	0.0039223	0.0295792	NT_078265.2	33294343	33297273	-	1180	protein_coding
AgaP_AGAP001111	1282051	1199.13	1733.67	1168.07	1090.28	892.768	797.873	981.458	786.569	1297.79	864.667	0.58632	0.58632	187.593	0.00392248	0.0295792	NT_078266.2	297230	307923	+	4191	protein_coding
AgaP_AGAP004275	1274119	46.7325	54.8965	48.0468	51.1242	125.873	83.8066	97.8813	71.1566	50.2	94.6794	-0.911385	0.911385	1.97842	0.0039338	0.0296373	NT_078266.2	53567927	53570999	-	2982	protein_coding
AgaP_AGAP009222	1280180	129.26	283.337	288.281	316.748	481.349	420.743	425.034	425.978	254.406	438.276	-0.784903	0.784903	33.8081	0.00393566	0.0296373	NT_078268.4	28864195	28866525	+	2259	protein_coding
AgaP_AGAP007110	4576279	72.5844	59.3236	45.9114	42.2331	26.8063	25.6551	17.6363	28.8473	55.0131	24.7362	1.15845	1.15845	0.916689	0.00393761	0.0296373	NT_078265.2	42914490	42939104	+	1683	protein_coding
AgaP_AGAP002364	1273598	7152.05	4428.9	5443.17	5049.07	3925.38	3424.95	3804.14	4011.69	5518.3	3791.54	0.541466	0.541466	2981.69	0.00393979	0.0296373	NT_078266.2	20646222	20650102	-	2910	protein_coding
AgaP_AGAP002401	1273561	3959.33	5748.19	4167.26	3199.71	1573.42	2589.45	3097.81	3061.66	4268.62	2580.58	0.725948	0.725948	2849.47	0.00395585	0.02974	NT_078266.2	20955633	20957882	+	1124	protein_coding
AgaP_AGAP012661	4578481	86.5048	224.898	136.666	186.715	71.0951	95.779	89.945	70.195	158.696	81.7535	0.955559	0.955559	5.92015	0.00396123	0.0297623	NW_045669.1	25	492	-	386	protein_coding
-	novel.1671	0	0	0	0	8.15845	1.71034	7.05451	6.73103	0	5.91358	-4.98665	4.98665	0.0349705	0.0039648	0.029771	NW_163612.1	651	1228	+	284	-
AgaP_AGAP005176	1274882	7.95446	47.813	52.3176	60.0154	156.176	114.593	90.8268	76.9261	42.0251	109.63	-1.38383	1.38383	4.57047	0.0039715	0.0298032	NT_078265.2	11407606	11409098	+	1429	protein_coding
AgaP_AGAP012126	1280553	925.7	545.423	591.509	689.066	249.415	494.288	466.479	421.17	687.924	407.838	0.752644	0.752644	78.4483	0.00397482	0.02981	NT_078267.5	37913960	37915698	-	685	protein_coding
AgaP_AGAP009992	1279415	353.973	355.942	381.171	342.31	268.063	251.42	250.435	183.661	358.349	238.395	0.588562	0.588562	14.389	0.00398864	0.0298954	NT_078268.4	47334663	47336762	+	1303	protein_coding
AgaP_AGAP008496	1277475	91.4763	94.7407	66.1978	93.3573	200.465	125.71	132.272	146.16	86.443	151.152	-0.802067	0.802067	4.1872	0.00400477	0.02999	NT_078268.4	11333045	11333985	+	860	protein_coding
AgaP_AGAP007666	1269561	1248.85	795.999	778.358	1082.5	726.102	578.95	681.642	547.137	976.427	633.458	0.624525	0.624525	117.628	0.00400612	0.02999	NT_078265.2	48866908	48871239	-	1208	protein_coding
-	novel.990	12.926	0	5.33853	7.77977	25.6408	13.6827	54.6724	28.8473	6.51108	30.7108	-2.2491	2.2491	0.585628	0.00402989	0.0301496	NT_078268.4	5931412	5932217	+	786	-
CLIPE1	1277860	897.86	224.898	527.447	851.33	741.254	1447.8	1485.86	1428.9	625.384	1275.95	-1.02949	1.02949	423.241	0.00404413	0.0302378	NT_078268.4	5403364	5405361	+	966	protein_coding
AgaP_AGAP002711	1273257	377.837	266.513	285.078	375.652	348.482	560.991	567.006	638.486	326.27	528.742	-0.698036	0.698036	40.9947	0.00405636	0.0303109	NT_078266.2	26014517	26044178	+	5105	protein_coding
AgaP_AGAP011975	1280694	375.848	439.172	344.869	334.53	606.056	448.964	576.706	580.792	373.605	553.13	-0.564509	0.564509	32.2291	0.00405976	0.030318	NT_078267.5	35718390	35720109	+	1635	protein_coding
AgaP_AGAP000402	3289675	791.469	1251.99	1165.93	1052.49	2721.43	1208.35	1514.07	1713.53	1065.47	1789.35	-0.747394	0.747394	523.993	0.00408555	0.0304788	NC_004818.2	7278897	7280040	-	1065	protein_coding
AgaP_AGAP007935	1278020	91.4763	19.4794	46.9791	68.9066	75.757	137.682	162.254	156.737	56.7103	133.107	-1.23556	1.23556	5.83652	0.00408623	0.0304788	NT_078268.4	3148064	3167010	-	2479	protein_coding
AgaP_AGAP000995	1270490	331.104	177.085	90.755	192.272	71.0951	114.593	103.172	95.196	197.804	96.014	1.04092	1.04092	10.3612	0.00408949	0.0304846	NC_004818.2	18984372	18985864	-	1293	protein_coding
CASPL1	3291408	87.4991	93.8552	106.771	126.699	65.2676	47.8895	59.0815	59.6177	103.706	57.9641	0.840632	0.840632	2.09233	0.00409353	0.0304963	NT_078267.5	31475563	31477030	+	1409	protein_coding
AgaP_AGAP008228	1277751	2536.48	1643.35	1696.58	1849.36	645.683	1406.75	1306.85	1270.24	1931.44	1157.38	0.738207	0.738207	599.174	0.00411244	0.0306187	NT_078268.4	7176532	7191664	-	862	protein_coding
AgaP_AGAP001073	1278674	851.127	945.636	1023.93	1060.27	720.275	706.37	581.997	737.529	970.241	686.543	0.499109	0.499109	80.485	0.00412416	0.0306874	NC_004818.2	22747835	22848119	+	2856	protein_coding
AgaP_AGAP009240	1280195	361.928	457.766	426.015	264.512	146.852	229.185	269.835	248.087	377.555	223.49	0.755075	0.755075	23.7361	0.00412779	0.0306956	NT_078268.4	29202473	29204628	-	1560	protein_coding
AgaP_AGAP005436	5667155	5.96584	0	6.40624	1.1114	23.3099	11.9724	24.6908	16.3468	3.37087	19.0799	-2.51198	2.51198	0.246775	0.00413023	0.0306956	NT_078265.2	15468218	15468290	-	73	tRNA
AgaP_AGAP001818	1281294	145.169	184.169	146.276	121.142	307.69	212.937	204.581	251.933	149.189	244.285	-0.707401	0.707401	9.04331	0.00415727	0.0308779	NT_078266.2	10867987	10869000	-	939	protein_coding
AgaP_AGAP006233	1276894	124.288	169.117	192.187	167.821	433.563	259.972	194.881	265.395	163.353	288.453	-0.818427	0.818427	15.6499	0.00416329	0.0309041	NT_078265.2	28565968	28567026	+	995	protein_coding
AgaP_AGAP009841	1279259	189.913	248.805	256.249	154.484	495.335	299.309	365.071	280.78	212.363	360.124	-0.759685	0.759685	21.8333	0.00418171	0.0310208	NT_078268.4	44091758	44093030	+	1045	protein_coding
AgaP_AGAP007581	1269648	65.6243	108.907	186.849	93.3573	346.151	201.82	160.49	207.7	113.684	229.04	-1.00949	1.00949	13.307	0.00418405	0.0310208	NT_078265.2	47805012	47807082	-	1704	protein_coding
AgaP_AGAP001038	1270530	14.9146	62.8653	24.5572	53.347	113.053	63.2825	104.054	98.0807	38.921	94.6175	-1.27774	1.27774	3.1021	0.00418917	0.0310401	NC_004818.2	19963919	19965530	-	1326	protein_coding
AgaP_AGAP006605	1277189	45.7381	29.2191	41.6405	56.6812	53.6127	116.303	92.5904	94.2344	43.3197	89.1851	-1.04983	1.04983	2.10364	0.00420644	0.0311494	NT_078265.2	34680128	34685496	+	2945	protein_coding
AgaP_AGAP006614	1277199	6567.4	6284.76	6387.02	6057.11	5861.26	3864.51	3982.27	3518.41	6324.07	4306.61	0.554515	0.554515	4070.14	0.00421092	0.0311638	NT_078265.2	34738576	34739707	-	1048	protein_coding
AgaP_AGAP010964	1271001	72.5844	39.8442	85.4165	73.3522	22.1444	44.4688	30.8635	19.2315	67.7993	29.177	1.20656	1.20656	1.49168	0.0042159	0.031182	NT_078267.5	13921398	13922370	+	564	protein_coding
AgaP_AGAP005646	1276331	103.408	77.0321	93.9581	65.5724	178.32	131.696	156.081	123.082	84.9927	147.295	-0.791148	0.791148	3.88156	0.00424613	0.0313867	NT_078265.2	18220868	18229541	-	1650	protein_coding
AgaP_AGAP000690	4575966	625.419	760.582	758.071	530.136	463.866	377.13	491.17	466.364	668.552	449.633	0.573042	0.573042	47.9257	0.00425671	0.0314461	NC_004818.2	12430903	12431759	-	775	protein_coding
-	novel.231	0	0	0	0	6.99296	4.27585	3.52725	7.69261	0	5.62217	-4.91454	4.91454	0.0316088	0.00428066	0.0316041	NT_078265.2	28757498	28757872	+	276	-
ADT2_ANOGA	1273606	276078	133757	195750	196569	145764	132912	121368	119149	200539	129798	0.627612	0.627612	5.00424e+06	0.00428621	0.0316262	NT_078266.2	20597739	20600249	-	1479	protein_coding
AgaP_AGAP012057	1280610	511.074	391.359	421.744	368.984	526.803	617.432	694.869	648.102	423.29	621.802	-0.555286	0.555286	39.4068	0.00429244	0.0316532	NT_078267.5	37173628	37176799	-	2427	protein_coding
AgaP_AGAP003577	1274241	38.778	24.7919	22.4218	31.1191	121.211	35.9171	52.027	76.9261	29.2777	71.5204	-1.28305	1.28305	1.78444	0.00430066	0.031693	NT_078266.2	40094415	40095971	-	675	protein_coding
AgaP_AGAP008349	1277632	203.833	204.534	186.849	191.16	268.063	278.785	296.289	309.627	196.594	288.191	-0.5517	0.5517	8.39011	0.00430305	0.031693	NT_078268.4	9721409	9722839	+	1314	protein_coding
-	novel.62	57.6698	47.813	42.7082	52.2356	108.391	86.3721	95.2359	75.9645	50.1067	91.4908	-0.866708	0.866708	1.71265	0.00430748	0.031693	NC_004818.2	20183093	20187690	+	4353	-
AgaP_AGAP009107	1280059	1051.98	1626.53	1495.86	1071.39	1039.62	760.246	841.25	809.647	1311.44	862.691	0.605015	0.605015	201.373	0.00430811	0.031693	NT_078268.4	25652186	25653179	+	933	protein_coding
AgaP_AGAP013329	11176018	172.015	169.117	98.229	147.816	71.0951	69.2687	100.527	88.465	146.794	82.3389	0.833948	0.833948	4.15447	0.00431217	0.031704	NT_078266.2	5231138	5232069	+	882	protein_coding
-	novel.1587	0	0	0	0	11.6549	4.27585	4.40907	2.88473	0	5.80614	-4.9566	4.9566	0.0337113	0.00433342	0.0318412	NW_159445.1	2923	3196	+	274	-
AgaP_AGAP007927	1278028	35339.7	54141.2	51505.1	52716.9	41570.8	28683.2	28569	30476.2	48425.7	32324.8	0.583152	0.583152	259239	0.00435392	0.0319728	NT_078268.4	2920166	2921050	+	569	protein_coding
AgaP_AGAP004936	4576352	4143.28	3957.86	4182.2	3260.84	3134.01	2847.71	2775.07	2409.71	3886.04	2791.63	0.477361	0.477361	1197.75	0.00435877	0.031978	NT_078265.2	6208301	6209223	+	701	protein_coding
AgaP_AGAP007790	4578240	6761.29	7432.27	5616.13	4494.49	4395.07	4084.29	4327.06	3845.34	6076.05	4162.94	0.545656	0.545656	3659.97	0.00435981	0.031978	NT_078268.4	872667	879141	-	1182	protein_coding
AgaP_AGAP010498	1275239	399.712	449.797	304.296	313.414	722.606	508.826	507.043	535.598	366.805	568.518	-0.630048	0.630048	40.6883	0.00436333	0.0319848	NT_078267.5	5052440	5053759	+	1238	protein_coding
AgaP_AGAP012721	1268563	9.94307	32.7608	26.6927	42.2331	13.9859	5.98619	5.29088	0.961576	27.9074	6.55614	2.1123	2.1123	0.455876	0.00436601	0.0319854	NW_045348.1	2399	3129	+	585	protein_coding
AgaP_AGAP011938	1280731	496.159	723.394	612.863	646.833	743.585	950.948	1005.27	939.46	619.812	909.815	-0.554071	0.554071	84.1016	0.00437064	0.0320004	NT_078267.5	35400270	35406726	-	2170	protein_coding
AgaP_AGAP001360	4577258	92.4706	59.3236	194.322	168.932	50.1162	80.3859	48.4997	54.8098	128.762	58.4529	1.13467	1.13467	4.9434	0.0043759	0.0320198	NT_078266.2	3546131	3548750	+	2554	protein_coding
AgaP_AGAP009252	1280210	332.099	625.111	513.567	520.133	362.468	305.296	321.862	253.856	497.727	310.87	0.679999	0.679999	34.9156	0.00439728	0.0321573	NT_078268.4	29837378	29844221	+	1380	protein_coding
AgaP_AGAP005044	1274795	582.664	826.103	697.212	806.874	537.292	501.129	405.634	527.905	728.213	492.99	0.563461	0.563461	55.3299	0.00440226	0.0321745	NT_078265.2	8787248	8791505	-	1388	protein_coding
AgaP_AGAP011427	1278263	98.4364	112.449	43.7759	58.904	72.2606	150.51	272.48	217.316	78.3914	178.142	-1.18313	1.18313	9.95013	0.00441541	0.0322441	NT_078267.5	24494750	24549657	+	2604	protein_coding
MED14_ANOGA	1276369	397.723	573.757	514.634	542.361	685.31	711.501	749.542	779.838	507.119	731.548	-0.528694	0.528694	50.3683	0.004417	0.0322441	NT_078265.2	19151273	19157811	+	5085	protein_coding
AgaP_AGAP003022	1272930	125.283	29.2191	82.2134	92.2459	279.718	209.517	125.218	126.928	82.2403	185.345	-1.17313	1.17313	10.6306	0.00442264	0.0322662	NT_078266.2	31221318	31223249	-	1425	protein_coding
AgaP_AGAP003714	1274394	6070.25	247.919	487.942	1124.73	356.641	383.971	189.59	285.588	1982.71	303.947	2.70563	2.70563	2818.24	0.00442861	0.0322906	NT_078266.2	42356990	42373450	+	4132	protein_coding
AgaP_AGAP002268	5667756	3805.21	2126.8	2453.59	2373.94	1551.27	1851.44	1758.34	1903.92	2689.89	1766.24	0.606715	0.606715	853.116	0.00443518	0.0323187	NT_078266.2	18384422	18395773	-	8232	protein_coding
AgaP_AGAP009591	1278957	2685.62	5209.85	5294.75	4098.83	1559.43	3206.89	2949.67	2469.33	4322.26	2546.33	0.76314	0.76314	3153.95	0.00443769	0.0323187	NT_078268.4	36720615	36723458	-	2772	protein_coding
AgaP_AGAP003767	1271499	5547.24	3846.29	3873.64	3267.5	3250.56	2179.83	2878.24	2547.21	4133.67	2713.96	0.607237	0.607237	2015.57	0.00444791	0.0323642	NT_078266.2	43119556	43124415	+	1834	protein_coding
AgaP_AGAP002258	1269302	143.18	162.033	289.348	187.826	393.937	287.337	315.689	319.243	195.597	329.051	-0.750824	0.750824	17.8101	0.00444919	0.0323642	NT_078266.2	18230838	18233631	+	1504	protein_coding
CLIPE5	1275278	2402.25	2125.02	2220.83	2156.11	1918.4	1616.27	1454.11	1401.02	2226.05	1597.45	0.479096	0.479096	395.141	0.00445698	0.0324017	NT_078267.5	6063845	6065487	+	1423	protein_coding
AgaP_AGAP012017	5667923	25.852	34.5316	29.8958	24.4507	97.9014	64.1377	55.5543	39.4246	28.6825	64.2545	-1.15651	1.15651	1.26536	0.00445971	0.0324025	NT_078267.5	36398991	36399964	-	897	protein_coding
-	novel.666	27.8406	84.1155	13.8802	6.66838	1.16549	11.1172	9.69995	1.92315	33.1262	5.97645	2.45286	2.45286	0.737108	0.00447813	0.0325172	NT_078266.2	57120412	57122164	-	830	-
-	novel.1414	20.8805	28.3337	13.8802	23.3393	62.9366	53.0205	37.918	46.1556	21.6084	50.0077	-1.20297	1.20297	0.806519	0.00448824	0.0325613	NW_045670.1	1135	1994	+	778	-
AgaP_AGAP001739	5667596	544.88	147.866	201.796	352.313	124.708	183.006	125.218	173.084	311.714	151.504	1.03964	1.03964	25.6673	0.00448949	0.0325613	NT_078266.2	9119331	9126257	+	5727	protein_coding
AgaP_AGAP009680	1279068	50.7097	79.6884	53.3853	70.018	151.514	100.91	82.8905	147.121	63.4503	120.609	-0.922226	0.922226	3.2671	0.00451599	0.0327343	NT_078268.4	38394709	38396210	+	698	protein_coding
AgaP_AGAP002463	1273497	249.571	117.762	266.927	140.036	297.201	349.764	337.735	379.822	193.574	341.131	-0.818703	0.818703	21.773	0.00452665	0.0327923	NT_078266.2	21817458	21821369	+	2338	protein_coding
AgaP_AGAP004730	4576574	36.7894	6.19799	42.7082	36.6761	2.33099	14.5379	7.05451	3.8463	30.5929	6.94242	2.11454	2.11454	0.559346	0.00453517	0.0328037	NT_078265.2	2865994	2866766	+	567	protein_coding
AgaP_AGAP011794	1280854	0	0	0	0	6.99296	6.84136	4.40907	3.8463	0	5.52242	-4.89072	4.89072	0.0304971	0.00453658	0.0328037	NT_078267.5	33297988	33298733	-	681	protein_coding
AgaP_AGAP004329	1274477	179.97	579.955	318.176	447.893	276.222	162.482	182.535	169.237	381.498	197.619	0.951153	0.951153	33.8115	0.00453829	0.0328037	NT_078266.2	54653713	54654327	+	553	protein_coding
AgaP_AGAP012246	1280443	322.156	384.275	414.27	318.971	474.356	481.46	610.215	549.06	359.918	528.773	-0.555163	0.555163	28.512	0.00453886	0.0328037	NT_078267.5	39294521	39296295	-	1593	protein_coding
AgaP_AGAP003108	1273778	216.759	143.439	206.067	208.942	107.225	108.607	131.39	128.851	193.802	119.018	0.701082	0.701082	5.5926	0.00454372	0.0328196	NT_078266.2	32496029	32500709	+	3306	protein_coding
TEP2	3291704	714.907	515.318	442.03	459.007	282.049	353.185	389.762	346.167	532.816	342.791	0.635584	0.635584	36.1094	0.00455261	0.0328646	NT_078268.4	10077333	10082432	-	4167	protein_coding
AgaP_AGAP013059	11175769	468.319	232.867	361.952	264.512	179.486	217.213	222.217	163.468	331.913	195.596	0.761646	0.761646	18.5822	0.00456073	0.0329039	NT_078266.2	45076118	45078303	+	2111	protein_coding
-	novel.907	75.5674	128.387	136.666	97.8029	174.824	183.861	182.535	194.238	109.606	183.865	-0.745956	0.745956	5.51438	0.00456838	0.0329398	NT_078267.5	25001412	25006845	-	3552	-
AgaP_AGAP009058	1280015	183.947	152.293	162.291	170.044	130.535	106.041	86.4177	79.8108	167.144	100.701	0.73417	0.73417	4.41462	0.00457864	0.0329946	NT_078268.4	24953317	24955602	-	2214	protein_coding
AgaP_AGAP002712	1273256	91.4763	84.1155	166.562	150.038	312.352	171.034	223.981	196.161	123.048	225.882	-0.877198	0.877198	10.5748	0.00458467	0.0330137	NT_078266.2	26053186	26054334	+	1005	protein_coding
AgaP_AGAP000104	1272166	207.81	199.221	181.51	285.629	261.07	380.55	345.671	414.439	218.543	350.433	-0.683302	0.683302	17.395	0.00458665	0.0330137	NC_004818.2	1739264	1746900	-	1380	protein_coding
-	novel.736	1845.43	1721.27	1528.95	1754.89	3178.3	2168.71	2359.73	2160.66	1712.64	2466.85	-0.526082	0.526082	568.836	0.00459373	0.0330371	NT_078267.5	11726529	11727596	+	961	-
AgaP_AGAP004932	1275734	385.791	499.381	484.739	607.934	642.187	778.204	753.951	737.529	494.461	727.968	-0.558942	0.558942	54.5253	0.00459541	0.0330371	NT_078265.2	6182802	6188676	+	2450	protein_coding
AgaP_AGAP002549	1273416	860.076	637.507	611.796	619.048	895.099	997.128	1108.44	950.037	682.107	987.676	-0.53419	0.53419	93.3725	0.00459793	0.0330371	NT_078266.2	22672709	22675715	+	2585	protein_coding
AgaP_AGAP002323	1273646	312.213	53.1256	131.328	113.362	596.732	178.73	324.507	373.091	152.507	368.265	-1.27127	1.27127	46.5516	0.0046238	0.0332036	NT_078266.2	19547045	19553216	-	1926	protein_coding
AgaP_AGAP008018	1277929	454.399	564.017	407.864	328.973	273.891	290.758	294.526	287.511	438.813	286.671	0.615064	0.615064	23.1471	0.00462799	0.0332144	NT_078268.4	4318878	4320869	+	1566	protein_coding
AgaP_AGAP004630	1275901	143.18	209.846	205	176.712	96.7359	123.144	105.818	125.005	183.684	112.676	0.703707	0.703707	5.04225	0.00463181	0.0332225	NT_078266.2	58649085	58666595	-	1085	protein_coding
-	novel.1354	220.736	61.0944	72.604	54.4584	122.377	252.275	238.09	362.514	102.223	243.814	-1.25429	1.25429	20.0479	0.00466933	0.0334722	NW_045385.1	48007	53085	+	5045	-
-	novel.99	68.6072	51.3548	16.0156	7.77977	3.49648	4.27585	18.5181	4.80788	35.9393	7.77457	2.19962	2.19962	0.793254	0.00467443	0.0334892	NC_004818.2	5462999	5467642	-	1535	-
AgaP_AGAP009307	3291948	168.038	288.649	263.723	264.512	319.345	419.888	389.762	425.016	246.231	388.503	-0.658584	0.658584	20.2414	0.00468594	0.0335522	NT_078268.4	31126995	31130199	-	2677	protein_coding
AgaP_AGAP010884	1271065	154.118	61.9799	57.6561	121.142	2.33099	49.5998	37.0362	37.5015	98.724	31.6171	1.63337	1.63337	4.50333	0.0047054	0.033672	NT_078267.5	12419441	12470984	+	5856	protein_coding
AgaP_AGAP002141	1269417	2527.53	2798.83	2441.84	2287.25	2146.84	1597.46	1837.7	1595.25	2513.87	1794.31	0.486952	0.486952	517.757	0.0047103	0.0336875	NT_078266.2	16402495	16405075	+	1588	protein_coding
-	novel.380	82.5275	149.637	80.078	102.248	136.363	250.565	182.535	181.738	103.623	187.8	-0.857259	0.857259	7.08583	0.00472314	0.0337598	NT_078265.2	40089775	40092390	-	2557	-
AgaP_AGAP004370	1274516	398.717	889.854	602.186	789.091	511.651	352.33	353.607	375.015	669.962	398.151	0.751988	0.751988	73.8814	0.00473229	0.0337982	NT_078266.2	55365327	55366257	+	769	protein_coding
AgaP_AGAP011893	1280767	73.5788	85.8864	112.109	121.142	194.637	145.379	149.908	175.007	98.1791	166.233	-0.760554	0.760554	4.6313	0.00473399	0.0337982	NT_078267.5	34663626	34666364	-	1824	protein_coding
AgaP_AGAP002690	1273271	178.975	177.085	121.718	180.046	285.546	249.709	236.326	253.856	164.456	256.359	-0.638807	0.638807	8.44616	0.00473903	0.0338146	NT_078266.2	25645687	25648625	+	2289	protein_coding
-	novel.788	0.994307	0	0	0	11.6549	5.98619	3.52725	5.76945	0.248577	6.73446	-4.44986	4.44986	0.0420666	0.0047515	0.033884	NT_078267.5	32992235	32992579	+	311	-
ATT	1276305	1009.22	1397.2	1105.08	1112.51	986.007	751.694	702.805	720.22	1156	790.182	0.54995	0.54995	133.825	0.00475856	0.0339147	NT_078265.2	17932982	17933710	+	649	protein_coding
AgaP_AGAP003843	1271579	4433.62	2890.03	3126.24	2929.64	3068.74	1911.3	1735.41	1454.86	3344.88	2042.58	0.71192	0.71192	1695.99	0.00476425	0.0339303	NT_078266.2	44296128	44297372	-	1103	protein_coding
AgaP_AGAP010692	1272495	2222.28	3702.85	2297.7	1709.33	847.313	1393.07	1906.48	1568.33	2483.04	1428.8	0.797135	0.797135	1111.43	0.00476624	0.0339303	NT_078267.5	8619207	8633727	+	816	protein_coding
AgaP_AGAP006102	5667303	833.23	1545.96	1117.89	854.664	810.018	247.144	746.014	471.172	1087.93	568.587	0.93708	0.93708	269.721	0.00477165	0.0339492	NT_078265.2	26685850	26686605	+	683	protein_coding
AgaP_AGAP011508	1275981	60.6528	83.2301	50.1822	53.347	72.2606	123.144	161.372	121.159	61.853	119.484	-0.94958	0.94958	3.32131	0.00477704	0.0339679	NT_078267.5	26049483	26052554	+	2373	protein_coding
AgaP_AGAP004929	1275730	1145.44	1970.07	1400.83	1796.02	1303.02	932.99	883.577	951.96	1578.09	1017.89	0.63325	0.63325	313.828	0.00478865	0.0340309	NT_078265.2	6114439	6115700	+	838	protein_coding
AgaP_AGAP003286	5667424	23.8634	69.9487	43.7759	65.5724	25.6408	22.2344	12.3454	19.2315	50.7901	19.863	1.36079	1.36079	0.956483	0.00479241	0.034038	NT_078266.2	35062845	35063866	+	1022	protein_coding
AgaP_AGAP009528	1271380	329.116	270.941	356.614	380.098	470.859	475.474	467.361	525.982	334.192	484.919	-0.538356	0.538356	22.7187	0.00479528	0.0340388	NT_078268.4	35381848	35394920	+	1082	protein_coding
AgaP_AGAP008265	1277721	1100.7	1232.51	1176.61	1001.37	2272.71	1383.66	1634	1438.52	1127.8	1682.22	-0.576204	0.576204	307.387	0.00480135	0.034043	NT_078268.4	8085120	8086950	-	1768	protein_coding
AgaP_AGAP000558	1271667	221.731	276.253	320.312	322.305	266.898	625.129	498.225	558.676	285.15	487.232	-0.77464	0.77464	40.837	0.00480139	0.034043	NC_004818.2	9898339	9926222	+	3055	protein_coding
AgaP_AGAP004018	4577298	145.169	286.878	240.234	354.535	475.521	392.523	444.434	418.285	256.704	432.691	-0.753431	0.753431	30.9713	0.00480735	0.0340474	NT_078266.2	47887680	47910298	-	3209	protein_coding
AgaP_AGAP012467	3292465	0	0	0	0	3.49648	2.56551	8.81814	7.69261	0	5.64318	-4.9254	4.9254	0.0318455	0.00480947	0.0340474	NW_157495.1	2982	8047	+	741	protein_coding
AgaP_AGAP009830	1279248	0	0	5.33853	0	3.49648	2.56551	225.744	77.8876	1.33463	77.4235	-5.87149	5.87149	5.78951	0.0048103	0.0340474	NT_078268.4	44029393	44029824	+	366	protein_coding
AgaP_AGAP005733	1276405	590.619	860.635	829.608	1123.62	1983.67	1421.29	1106.68	1101	851.121	1403.16	-0.721066	0.721066	304.748	0.00482101	0.0341037	NT_078265.2	19929849	19931010	-	994	protein_coding
AgaP_AGAP006225	1276883	637.351	666.726	670.519	661.281	437.06	420.743	573.179	386.553	658.969	454.384	0.535824	0.535824	41.8552	0.00482473	0.0341104	NT_078265.2	28534732	28539416	+	4225	protein_coding
AgaP_AGAP013342	11175847	8.94877	1.77085	11.7448	8.89117	12.8204	32.4964	35.2725	31.732	7.83889	28.0804	-1.85983	1.85983	0.409717	0.00482791	0.0341134	NT_078266.2	44358082	44360855	-	2774	protein_coding
AgaP_AGAP009952	1279370	211.787	196.565	242.369	273.403	73.4261	147.944	142.854	164.429	231.031	132.163	0.801201	0.801201	9.77485	0.00485637	0.0342948	NT_078268.4	46164412	46166463	+	1092	protein_coding
SRRT_ANOGA	1272662	665.192	750.842	777.29	945.798	586.243	615.722	463.834	460.595	784.78	531.598	0.561861	0.561861	64.1011	0.00486629	0.0343452	NT_078267.5	2396139	2402310	-	3093	protein_coding
AgaP_AGAP000474	1271764	51.704	146.095	183.645	175.601	304.194	177.875	300.698	341.359	139.261	281.032	-1.0134	1.0134	20.0988	0.00487173	0.034364	NC_004818.2	8221968	8225382	+	2049	protein_coding
AgaP_AGAP009620	1278995	26.8463	44.2713	53.3853	37.7875	97.9014	64.9929	71.4269	88.465	40.5726	80.6965	-0.989443	0.989443	1.60993	0.00489191	0.0344809	NT_078268.4	37067814	37068601	-	722	protein_coding
-	novel.293	8.94877	0	8.54165	10.0026	25.6408	43.6136	32.6271	14.4236	6.87325	29.0763	-2.09951	2.09951	0.492976	0.00489459	0.0344809	NT_078265.2	1802979	1803624	-	568	-
AgaP_AGAP000656	1272432	402.695	539.225	597.915	404.548	738.923	673.874	746.896	705.797	486.096	716.372	-0.55906	0.55906	53.0272	0.0048984	0.0344809	NC_004818.2	11705823	11708034	+	2212	protein_coding
AgaP_AGAP004489	1274636	613.488	863.291	684.4	770.198	462.701	583.226	514.979	449.056	732.844	502.49	0.543967	0.543967	53.0628	0.00490119	0.0344809	NT_078266.2	56850425	56853506	+	1994	protein_coding
AgaP_AGAP002735	4576830	321.161	82.3447	96.0935	225.613	51.2817	85.5169	104.054	75.9645	181.303	79.2043	1.19141	1.19141	10.4242	0.00490228	0.0344809	NT_078266.2	26343487	26353678	-	9783	protein_coding
AgaP_AGAP000924	4576120	546.869	722.508	681.196	669.061	913.746	860.301	959.413	913.497	654.909	911.739	-0.477179	0.477179	65.962	0.00490942	0.0345114	NC_004818.2	17411652	17417652	+	2402	protein_coding
AgaP_AGAP005873	1276540	608.516	540.11	560.546	457.895	1294.86	661.901	755.714	758.683	541.767	867.79	-0.678479	0.678479	106.291	0.00491535	0.0345334	NT_078265.2	22716169	22716812	+	560	protein_coding
AgaP_AGAP000355	1271902	117.328	167.346	198.593	175.601	193.472	289.047	315.689	288.473	164.717	271.67	-0.724227	0.724227	11.439	0.00492521	0.034583	NC_004818.2	6328084	6330848	-	1452	protein_coding
AgaP_AGAP011570	1271188	287.355	240.836	302.161	327.862	289.042	469.488	597.87	532.713	289.553	472.278	-0.707815	0.707815	33.3884	0.00493409	0.0346256	NT_078267.5	27950685	27954900	-	2550	protein_coding
AgaP_AGAP000603	1271625	195.879	1020.01	939.581	2709.58	362.468	220.634	366.834	300.973	1216.26	312.727	1.95951	1.95951	816.378	0.00494969	0.0347154	NC_004818.2	10719350	10720140	-	721	protein_coding
AgaP_AGAP011757	1280883	113.351	184.169	123.854	171.155	282.049	250.565	238.971	199.046	148.132	242.658	-0.710479	0.710479	8.93511	0.00495611	0.0347406	NT_078267.5	32953796	32955318	+	1389	protein_coding
AgaP_AGAP007810	1278148	953.541	378.077	482.603	666.838	250.581	447.254	387.116	297.127	620.265	345.519	0.84272	0.84272	75.485	0.00496587	0.0347893	NT_078268.4	1317049	1322751	-	5637	protein_coding
AgaP_AGAP002648	1273312	22.8691	7.08341	51.2499	63.3496	50.1162	94.9238	124.336	140.39	36.138	102.441	-1.51191	1.51191	4.39615	0.00497761	0.0348517	NT_078266.2	25077385	25088084	+	8748	protein_coding
AgaP_AGAP010373	1272670	1050.98	1720.38	1580.2	1737.11	1117.71	1102.31	895.923	955.806	1522.17	1017.94	0.580629	0.580629	254.251	0.00499261	0.0349369	NT_078267.5	2318692	2323312	-	2027	protein_coding
AgaP_AGAP010283	4578224	231.674	306.358	218.88	320.082	195.803	173.599	162.254	157.698	269.248	172.339	0.645137	0.645137	9.39149	0.00500415	0.0349978	NT_078268.4	52042711	52059885	+	1163	protein_coding
-	novel.882	50.7097	42.5005	24.5572	41.1217	9.32394	17.9586	22.0453	5.76945	39.7223	13.7743	1.5167	1.5167	0.673296	0.00501848	0.0350782	NT_078267.5	16277542	16279732	-	2116	-
AgaP_AGAP000261	1271995	551.841	803.967	848.826	505.685	1229.6	923.583	956.768	1076.96	677.58	1046.73	-0.626679	0.626679	136.27	0.00504253	0.0352263	NC_004818.2	4919509	4921419	+	1766	protein_coding
AgaP_AGAP010173	1279593	95962.6	170822	131108	136188	106745	79359.7	84846.3	88093.8	133520	89761.3	0.5729	0.5729	1.91484e+06	0.00506314	0.0353503	NT_078268.4	49908062	49910355	+	1095	protein_coding
AgaP_AGAP009435	1269223	109.374	108.022	120.651	118.919	87.412	64.9929	48.4997	59.6177	114.242	65.1306	0.8159	0.8159	2.41188	0.00507314	0.0354001	NT_078268.4	33484068	33484823	+	667	protein_coding
AgaP_AGAP010261	1279683	279.4	279.795	274.4	324.528	124.708	216.358	178.126	209.624	289.531	182.204	0.664913	0.664913	11.5191	0.00507669	0.0354048	NT_078268.4	51760785	51776695	-	3477	protein_coding
AgaP_AGAP004786	1278437	828.258	1321.94	1221.46	1200.31	836.824	743.997	821.85	725.028	1142.99	781.925	0.547957	0.547957	130.369	0.00509598	0.0355192	NT_078265.2	3545835	3548422	+	1598	protein_coding
CUSOD2	1274941	4490.29	3454.05	3744.44	3379.76	6808.81	4542.66	5140.97	5206.93	3767.14	5424.84	-0.52596	0.52596	2748	0.00513581	0.0357767	NT_078265.2	12656739	12660717	-	1713	protein_coding
AgaP_AGAP009893	1279310	2080.09	2789.98	2762.16	2921.86	1277.38	2148.19	1955.86	1645.26	2638.52	1756.67	0.586426	0.586426	777.66	0.00515041	0.0358582	NT_078268.4	44900146	44902267	+	1606	protein_coding
AgaP_AGAP009652	1279032	6734.44	6916.95	7549.75	7155.17	6448.67	4443.46	4576.61	4713.64	7089.08	5045.6	0.490744	0.490744	4175.82	0.00515464	0.0358629	NT_078268.4	37625140	37625956	-	638	protein_coding
AgaP_AGAP007651	1269576	65.6243	69.0633	54.453	33.3419	201.63	83.8066	93.4722	92.3113	55.6206	117.805	-1.07514	1.07514	3.86691	0.0051592	0.0358629	NT_078265.2	48754066	48754967	-	728	protein_coding
AgaP_AGAP011411	4577542	33.8065	69.9487	43.7759	54.4584	16.3169	23.9447	22.0453	25.9625	50.4974	22.0674	1.19096	1.19096	0.808265	0.00515982	0.0358629	NT_078267.5	23946594	23947258	-	602	protein_coding
AgaP_AGAP002361	1273601	118.323	44.2713	111.041	126.699	48.9507	49.5998	56.4361	33.6552	100.084	47.1604	1.08223	1.08223	2.80086	0.00517116	0.0359056	NT_078266.2	20620164	20636209	-	879	protein_coding
AgaP_AGAP006327	1276943	2000.55	3538.17	1982.73	1883.82	1406.75	173.599	732.787	666.372	2351.31	744.877	1.65881	1.65881	2580.64	0.00517178	0.0359056	NT_078265.2	29733363	29734698	+	1336	protein_coding
AgaP_AGAP000412	1271832	544.88	502.922	489.009	343.421	629.366	644.798	708.096	846.187	470.058	707.112	-0.58861	0.58861	56.1943	0.00517517	0.0359089	NC_004818.2	7385776	7392182	+	3252	protein_coding
AgaP_AGAP000235	1272027	580.676	1042.15	818.931	1062.49	1224.93	1409.32	1351.82	1347.17	876.062	1333.31	-0.606044	0.606044	209.076	0.00520796	0.0361161	NC_004818.2	4414895	4430025	+	2409	protein_coding
AgaP_AGAP013028	11175556	4966.57	4910.58	6159.6	5013.51	11001.1	6366.74	6945.16	7211.82	5262.56	7881.2	-0.582553	0.582553	6857.28	0.00521712	0.0361593	NC_004818.2	12432000	12432813	-	814	protein_coding
AgaP_AGAP007750	5668271	47.7268	46.0422	28.8281	30.0077	47.7852	96.6342	78.4814	93.2729	38.1512	79.0434	-1.05022	1.05022	1.67217	0.00522162	0.0361702	NT_078268.4	228685	230557	+	632	protein_coding
AgaP_AGAP002411	1273552	759.651	529.485	699.347	926.904	837.989	991.141	1611.07	1300.05	728.847	1185.06	-0.702109	0.702109	208.134	0.00524195	0.0362907	NT_078266.2	20980896	21020204	+	9471	protein_coding
AgaP_AGAP008370	5668252	182.953	294.847	302.161	281.183	143.356	155.641	194.881	165.391	265.286	164.817	0.685278	0.685278	10.094	0.00524804	0.0363019	NT_078268.4	10093784	10095488	+	1406	protein_coding
AgaP_AGAP004464	1274611	794.452	366.567	476.197	496.794	424.239	295.889	292.762	230.778	533.502	310.917	0.780081	0.780081	49.5442	0.00524947	0.0363019	NT_078266.2	56715179	56717620	+	2360	protein_coding
AgaP_AGAP005175	1274881	18494.1	11130.7	12232.7	15263.9	5275.02	11537.9	9162.92	9154.2	14280.4	8782.52	0.701236	0.701236	30226.2	0.00530158	0.0366418	NT_078265.2	11378371	11405181	+	9344	protein_coding
AgaP_AGAP004709	3289841	1313.48	1784.13	1461.69	1390.36	1312.35	924.438	864.177	946.191	1487.42	1011.79	0.556846	0.556846	226.222	0.00535179	0.0369681	NT_078265.2	2482553	2483310	+	700	protein_coding
CPR6	1281505	48.7211	3.54171	25.6249	11.114	82.75	86.3721	60.8451	48.0788	22.2504	69.5115	-1.6452	1.6452	2.23361	0.00536471	0.0370112	NT_078266.2	7656373	7657277	+	828	protein_coding
AgaP_AGAP001938	1281185	491.188	565.788	560.546	393.434	836.824	668.743	680.76	743.298	502.739	732.406	-0.541636	0.541636	52.7471	0.00536628	0.0370112	NT_078266.2	12671583	12673939	+	2278	protein_coding
AgaP_AGAP011169	1270760	91.4763	45.1568	84.3488	63.3496	99.0669	126.565	165.781	133.659	71.0829	131.268	-0.888956	0.888956	3.62225	0.00536703	0.0370112	NT_078267.5	18208899	18212003	-	2022	protein_coding
AgaP_AGAP012613	5668362	616.471	759.696	563.749	594.597	548.947	384.826	404.752	334.628	633.628	418.289	0.60103	0.60103	46.3711	0.00538204	0.037094	NW_045506.1	9744	10031	-	213	protein_coding
-	novel.1202	11.9317	11.5105	7.47394	14.4482	11.6549	53.0205	34.3907	39.4246	11.3411	34.6227	-1.61727	1.61727	0.542033	0.00540672	0.0372433	NT_078268.4	28130477	28134620	-	3864	-
AgaP_AGAP001885	5667738	99.4307	114.22	207.135	133.368	351.979	235.172	258.371	165.391	138.538	252.728	-0.86738	0.86738	13.0393	0.00541582	0.0372852	NT_078266.2	11885788	11887098	+	1311	protein_coding
AgaP_AGAP009560	1271349	117.328	52.2402	51.2499	35.5647	10.4894	29.0758	30.8635	27.8857	64.0958	24.5786	1.37492	1.37492	1.56161	0.00541907	0.0372867	NT_078268.4	36152800	36175571	-	2823	protein_coding
-	novel.481	10.9374	19.4794	10.6771	24.4507	6.99296	2.56551	0	0	16.3861	2.38962	2.83709	2.83709	0.195903	0.00544342	0.0374334	NT_078266.2	39752171	39752834	+	664	-
AgaP_AGAP009603	1278976	1106.66	918.188	1213.98	865.778	348.482	812.411	647.251	690.411	1026.15	624.639	0.714989	0.714989	161.213	0.00546478	0.0375593	NT_078268.4	36968341	36970105	+	1026	protein_coding
AgaP_AGAP002421	1273539	23.8634	7.08341	5.33853	26.6735	71.0951	27.3654	52.027	41.3478	15.7397	47.9588	-1.61022	1.61022	1.03807	0.00547798	0.0376291	NT_078266.2	21072562	21077555	-	1572	protein_coding
AgaP_AGAP001316	5667546	51.704	15.9377	36.302	35.5647	1.16549	15.3931	11.4636	11.5389	34.8771	9.89026	1.79622	1.79622	0.624342	0.00548324	0.0376442	NT_078266.2	2915593	2934805	-	1405	protein_coding
AgaP_AGAP007418	1269770	354.968	366.567	431.353	382.32	717.944	499.419	496.461	547.137	383.802	565.24	-0.557545	0.557545	32.9198	0.00548793	0.0376555	NT_078265.2	46526066	46527266	-	1059	protein_coding
AgaP_AGAP012818	4397627	3.97723	12.396	1.06771	3.33419	64.1021	0	58.1997	22.1162	5.19377	36.1045	-2.77826	2.77826	0.955474	0.00549173	0.0376606	NW_045049.1	85	977	+	748	protein_coding
AgaP_AGAP013378	11175572	0	0	1.06771	0	4.66197	7.69653	6.17269	6.73103	0.266927	6.31556	-4.36737	4.36737	0.0365859	0.00550224	0.0377117	NT_078266.2	27062359	27063674	-	411	protein_coding
OBP17	1279770	490.194	337.348	658.775	827.99	1439.38	883.39	874.759	826.955	578.576	1006.12	-0.798551	0.798551	182.795	0.00550993	0.0377435	NT_078266.2	35643035	35644609	+	1055	protein_coding
AgaP_AGAP000735	1272323	1726.12	3062.69	2666.06	2048.3	3722.58	3216.29	3462.88	3751.11	2375.79	3538.22	-0.574416	0.574416	1351.23	0.00551498	0.037753	NC_004818.2	13423329	13428590	-	2433	protein_coding
AgaP_AGAP009863	1279280	57458	84475	68463.4	66513.7	52772.4	44951.1	50698.1	51138.5	69227.6	49890	0.472606	0.472606	373940	0.00551743	0.037753	NT_078268.4	44558522	44561275	-	1541	protein_coding
AgaP_AGAP011067	4577543	5.96584	11.5105	11.7448	22.2279	45.4542	44.4688	23.809	31.732	12.8623	36.366	-1.50551	1.50551	0.552425	0.00554005	0.0378867	NT_078267.5	16218078	16218752	-	675	protein_coding
AgaP_AGAP005105	3289900	106.391	219.586	88.6196	140.036	83.9155	85.5169	57.3179	57.6945	138.658	71.1112	0.966682	0.966682	4.56258	0.00554734	0.0379155	NT_078265.2	10149521	10150786	+	1044	protein_coding
AgaP_AGAP008847	1279810	177.981	239.951	301.093	245.619	399.764	318.123	358.016	413.478	241.161	372.345	-0.626599	0.626599	17.2094	0.00557323	0.0380714	NT_078268.4	19391805	19394169	-	2140	protein_coding
AgaP_AGAP010690	1272491	216.759	303.701	209.27	220.056	503.493	334.371	350.08	318.282	237.447	376.556	-0.662436	0.662436	19.3515	0.0055793	0.0380918	NT_078267.5	8606693	8608015	-	1182	protein_coding
-	novel.971	70.5958	77.0321	74.7394	57.7926	27.9718	35.9171	47.6179	31.732	70.04	35.8097	0.96335	0.96335	1.17171	0.00559141	0.0381533	NT_078267.5	41946696	41948120	-	659	-
AgaP_AGAP001052	4575976	179.97	143.439	207.135	153.373	118.88	106.041	110.227	84.6187	170.979	104.942	0.704628	0.704628	4.36094	0.00559994	0.0381904	NC_004818.2	20969559	21116865	-	2852	protein_coding
AgaP_AGAP005741	5667266	647.294	172.658	303.229	370.095	136.363	208.661	210.753	209.624	373.319	191.35	0.962604	0.962604	33.1126	0.00560529	0.038195	NT_078265.2	20061869	20063869	+	2001	protein_coding
AgaP_AGAP012252	1280437	205.822	234.638	187.916	318.971	280.884	495.998	432.97	347.129	236.837	389.245	-0.718771	0.718771	23.2284	0.0056068	0.038195	NT_078267.5	39339312	39391108	+	2203	protein_coding
AgaP_AGAP001856	4577060	210.793	214.273	231.692	292.297	259.905	458.371	429.443	361.552	237.264	377.318	-0.671901	0.671901	19.6151	0.00561302	0.0382163	NT_078266.2	11449082	11460839	-	5612	protein_coding
AgaP_AGAP000046	1272229	3075.39	3615.2	3300.28	3421.99	2883.43	7396.36	5453.13	6025.23	3353.21	5439.54	-0.698073	0.698073	4352.75	0.00562857	0.0382817	NC_004818.2	740684	744542	-	1668	protein_coding
CLIPD6	1273147	1056.95	893.396	1106.14	911.345	1671.32	1210.06	1480.56	1269.28	991.958	1407.81	-0.504815	0.504815	172.93	0.00562885	0.0382817	NT_078266.2	27897866	27900980	+	1662	protein_coding
AgaP_AGAP010282	1279706	599.567	2017	1170.21	1214.76	470.859	837.211	640.197	782.723	1250.38	682.747	0.872719	0.872719	322.21	0.005632	0.0382821	NT_078268.4	52033775	52038414	+	2827	protein_coding
AgaP_AGAP001138	1282029	53735.4	49857.5	58219.9	55989.9	49381.9	34002.4	35218.8	37308.2	54450.7	38977.8	0.482316	0.482316	239409	0.00567147	0.0385292	NT_078266.2	568907	570507	-	1223	protein_coding
AgaP_AGAP003473	1272844	1077.83	1080.22	1095.47	876.892	730.764	881.68	630.497	637.525	1032.6	720.116	0.520008	0.520008	97.6473	0.00568729	0.0386153	NT_078266.2	38106421	38106827	+	328	protein_coding
PGRPS3	1276947	13.9203	97.3969	56.5884	62.2382	2958.02	8.55169	37.918	550.983	57.536	888.868	-3.94908	3.94908	691.114	0.00570875	0.0387397	NT_078265.2	29969584	29970150	-	567	protein_coding
AgaP_AGAP011362	4577613	20.8805	25.6774	30.9635	34.4533	72.2606	32.4964	67.8996	75.0029	27.9936	61.9149	-1.1455	1.1455	1.15065	0.00573295	0.0388826	NT_078267.5	21979813	21980906	-	1024	protein_coding
AgaP_AGAP007897	1278058	87.4991	93.8552	67.2655	63.3496	78.088	168.468	179.89	154.814	77.9923	145.315	-0.898631	0.898631	4.53234	0.00577313	0.0391336	NT_078268.4	2572252	2573249	+	918	protein_coding
AgaP_AGAP004500	1274646	19.8861	48.6985	35.2343	78.9091	117.715	98.3445	85.5359	93.2729	45.682	98.717	-1.11339	1.11339	2.81271	0.00578202	0.0391723	NT_078266.2	57094296	57097840	+	2734	protein_coding
AgaP_AGAP001908	1281219	96.4478	115.991	143.073	154.484	168.996	207.806	231.035	214.431	127.499	205.567	-0.692503	0.692503	6.09468	0.00578627	0.0391796	NT_078266.2	12003203	12005507	+	2160	protein_coding
AgaP_AGAP012335	1280366	307.241	246.149	210.338	222.279	432.398	427.585	349.198	305.781	246.502	378.74	-0.618535	0.618535	17.4871	0.00580327	0.0392732	NT_078267.5	40741134	40743635	-	2324	protein_coding
AgaP_AGAP002925	1273037	11036.8	7736.86	8701.8	7296.32	7785.49	5147.27	5084.54	5176.16	8692.95	5798.36	0.584338	0.584338	8378.61	0.00581127	0.0393057	NT_078266.2	29677839	29681139	-	1954	protein_coding
AgaP_AGAP001205	1281963	20.8805	31.8754	65.1301	17.7823	5.82746	17.1034	11.4636	5.76945	33.9171	10.041	1.74107	1.74107	0.570067	0.00583346	0.0394156	NT_078266.2	1501390	1514018	+	5408	protein_coding
-	novel.398	213.776	36.3025	58.7238	73.3522	13.9859	53.0205	34.3907	32.6936	95.5386	33.5227	1.50421	1.50421	3.84598	0.0058339	0.0394156	NT_078265.2	49104278	49110305	-	3859	-
-	novel.1118	11.9317	26.5628	1.06771	2.22279	0	0	0	1.92315	10.4462	0.480788	4.42425	4.42425	0.0993104	0.00584991	0.0394864	NT_078268.4	53074318	53074817	+	331	-
-	rna14743	33.8065	6.19799	26.6927	25.5621	61.7711	64.1377	43.2089	63.464	23.0648	58.1454	-1.34024	1.34024	1.23065	0.00585079	0.0394864	NC_002084.1	5909	5972	+	64	-
AgaP_AGAP001315	1281862	1313.48	580.84	701.483	918.013	286.711	627.694	493.816	577.907	878.454	496.532	0.821988	0.821988	145.864	0.00585673	0.0395049	NT_078266.2	2882344	2978863	-	4809	protein_coding
-	novel.1426	1.98861	23.0211	5.33853	6.66838	0	1.71034	0	0	9.25415	0.427585	4.30867	4.30867	0.0779083	0.00587862	0.0396309	NW_045696.1	157610	158330	+	432	-
AgaP_AGAP001700	1281475	587.636	641.049	801.847	620.159	865.961	923.583	871.232	1160.62	662.673	955.35	-0.527998	0.527998	85.6597	0.00590086	0.0397591	NT_078266.2	8791640	8800165	-	8001	protein_coding
-	novel.1603	2.98292	5.31256	42.7082	8.89117	148.018	57.2964	24.6908	25.001	14.9737	63.7514	-2.09316	2.09316	2.37926	0.00593139	0.039943	NW_160384.1	1623	2292	+	370	-
AgaP_AGAP007205	3290321	27.8406	37.1879	34.1666	21.1165	89.743	66.7032	37.918	67.3103	30.0779	65.4186	-1.11339	1.11339	1.24897	0.00597601	0.0402215	NT_078265.2	44284959	44286158	+	1200	protein_coding
AgaP_AGAP000035	4576005	628.402	558.704	728.175	470.121	822.838	834.645	822.732	972.153	596.351	863.092	-0.533353	0.533353	71.151	0.00598215	0.0402409	NC_004818.2	444812	452835	-	7584	protein_coding
AgaP_AGAP008244	1269088	18.8918	48.6985	57.6561	90.0231	33.7993	2.56551	12.3454	14.4236	53.8174	15.7835	1.78622	1.78622	1.44658	0.00599663	0.0402823	NT_078268.4	7775253	7778852	-	3600	protein_coding
AgaP_AGAP006934	5667144	2.98292	0	6.40624	8.89117	32.6338	15.3931	17.6363	19.2315	4.57008	21.2237	-2.23871	2.23871	0.277342	0.00599835	0.0402823	NT_078265.2	40127227	40128852	-	1353	protein_coding
AgaP_AGAP012125	5668019	48.7211	43.3859	76.8748	36.6761	146.852	87.2273	96.9995	76.9261	51.4145	102.001	-0.98623	0.98623	2.55902	0.0060006	0.0402823	NT_078267.5	37911218	37912340	+	858	protein_coding
AgaP_AGAP003328	1275005	1424.84	1401.63	1393.36	1255.88	1149.18	777.349	1057.29	883.688	1368.93	966.877	0.502329	0.502329	161.644	0.00600136	0.0402823	NT_078266.2	36027561	36028502	+	780	protein_coding
AgaP_AGAP005364	1276068	824.281	461.307	467.655	614.602	424.239	389.957	370.362	327.897	591.961	378.114	0.646937	0.646937	45.7307	0.00601492	0.0403421	NT_078265.2	14654367	14658275	+	2671	protein_coding
-	novel.312	114.345	123.074	85.4165	75.5749	58.2746	58.1515	44.9725	59.6177	99.6028	55.2541	0.854077	0.854077	1.96681	0.00601878	0.0403421	NT_078265.2	6010912	6012423	-	1415	-
AgaP_AGAP009736	1279145	636.357	711.883	610.728	594.597	221.444	431.005	468.243	466.364	638.391	396.764	0.68468	0.68468	58.3837	0.00602008	0.0403421	NT_078268.4	42036462	42046551	+	3309	protein_coding
AgaP_AGAP000038	1272239	75.5674	28.3337	72.604	22.2279	102.563	106.896	104.936	117.312	49.6832	107.927	-1.12013	1.12013	3.39232	0.0060355	0.0404234	NC_004818.2	481140	483518	-	1868	protein_coding
AgaP_AGAP012413	1280302	2519.58	4759.17	3568.27	5194.67	2499.98	2974.28	2164.85	2609.72	4010.42	2562.21	0.64633	0.64633	2097.32	0.00606052	0.040569	NT_078267.5	41822706	41824363	+	1421	protein_coding
AgaP_AGAP012515	1268850	35626	37815.7	40251.4	42527.6	34631.5	27557.8	25700.5	26266.4	39055.2	28539	0.452598	0.452598	110589	0.00609255	0.040742	NW_045524.1	19381	20157	-	681	protein_coding
AgaP_AGAP013455	11176108	205.822	85.001	77.9425	144.482	43.1232	76.9653	61.7269	69.2335	128.312	62.7622	1.02766	1.02766	4.29673	0.00609297	0.040742	NT_078266.2	42775371	42781103	+	3369	protein_coding
AgaP_AGAP010158	1279575	49.7154	24.7919	20.2864	61.1268	4.66197	19.6689	14.109	12.5005	38.9801	12.7351	1.59646	1.59646	0.688802	0.0061038	0.0407719	NT_078268.4	49599773	49618753	-	832	protein_coding
AgaP_AGAP003354	1275030	21588.4	15039.9	22309.7	26573.5	16948.6	13015.7	14291.6	14020.7	21377.9	14569.1	0.553203	0.553203	46358.7	0.00610405	0.0407719	NT_078266.2	36524171	36525319	+	996	protein_coding
-	novel.998	88.4934	213.388	167.63	270.069	116.549	105.186	75.836	88.465	184.895	96.509	0.939041	0.939041	7.8121	0.00611965	0.040854	NT_078268.4	8096015	8096982	+	901	-
AgaP_AGAP013365	11175912	11493.2	17220.7	18376.3	14005.8	12999.9	9939.63	9305.78	9090.74	15274	10334	0.563736	0.563736	24403.4	0.00612345	0.0408572	NT_078266.2	33372135	33373038	+	815	protein_coding
AgaP_AGAP001368	1281811	1124.56	940.323	1109.35	1076.94	1357.8	1370.84	1465.57	1513.52	1062.79	1426.93	-0.425395	0.425395	132.597	0.00613078	0.0408787	NT_078266.2	3634518	3645862	+	3005	protein_coding
AgaP_AGAP011439	3291332	377.837	442.713	278.671	316.748	476.687	481.46	589.051	577.907	353.992	531.276	-0.584777	0.584777	31.4296	0.00613329	0.0408787	NT_078267.5	24726293	24727765	-	1473	protein_coding
AgaP_AGAP001309	1281868	0.994307	0	0	0	18.6479	6.84136	1.76363	1.92315	0.248577	7.29401	-4.56128	4.56128	0.0496381	0.00613993	0.0409008	NT_078266.2	2838494	2840101	+	1464	protein_coding
AgaP_AGAP001650	1281523	795.446	521.516	512.499	523.468	902.092	825.239	917.968	818.301	588.232	865.9	-0.557572	0.557572	77.0993	0.00614425	0.0409075	NT_078266.2	7304076	7309565	+	2413	protein_coding
AgaP_AGAP001533	1281644	217.753	245.263	269.062	256.733	273.891	361.737	413.571	469.249	247.203	379.612	-0.620316	0.620316	17.5321	0.00616201	0.0410036	NT_078266.2	5920731	5925849	+	4125	protein_coding
-	novel.755	353.973	372.765	463.384	367.872	636.359	504.55	561.715	527.905	389.499	557.632	-0.517292	0.517292	28.2689	0.00617343	0.0410435	NT_078267.5	19477160	19483560	+	6069	-
AgaP_AGAP002728	1273240	31383.3	18494.8	21809	23054.8	18400.8	15790.7	15221	16094.9	23685.5	16376.8	0.53236	0.53236	53416.1	0.00617466	0.0410435	NT_078266.2	26286947	26290237	+	2354	protein_coding
AgaP_AGAP008955	1279923	44093.6	21983.4	28224.8	31582.5	24137.4	20053.7	19407	19230.6	31471.1	20707.1	0.603907	0.603907	115862	0.00618632	0.0410989	NT_078268.4	21800192	21801849	-	1026	protein_coding
AgaP_AGAP010623	1271337	4010.04	2618.21	3088.87	3594.26	2649.17	2198.64	2353.56	2159.7	3327.84	2340.27	0.507978	0.507978	975.31	0.00619185	0.0411135	NT_078267.5	7358633	7360505	+	1694	protein_coding
AgaP_AGAP008307	1277678	1448.71	1335.22	1539.63	962.469	1050.11	927.004	756.596	849.071	1321.51	895.695	0.561678	0.561678	181.316	0.00620678	0.0411853	NT_078268.4	8811598	8812122	+	458	protein_coding
AgaP_AGAP004481	5667671	747.719	821.676	833.878	755.749	726.102	510.536	416.216	451.941	789.756	526.199	0.587345	0.587345	69.4623	0.00621106	0.0411853	NT_078266.2	56795453	56796250	-	798	protein_coding
AgaP_AGAP001896	4577022	252.554	240.836	320.312	271.181	534.961	364.302	364.189	381.746	271.221	411.3	-0.599863	0.599863	19.6221	0.00621268	0.0411853	NT_078266.2	11948396	11949914	-	1363	protein_coding
AgaP_AGAP003930	3290937	642.323	418.807	558.41	449.004	423.074	326.675	280.417	321.166	517.136	337.833	0.615551	0.615551	32.1496	0.00622322	0.041213	NT_078266.2	46389527	46391890	+	2302	protein_coding
AgaP_AGAP008715	1275565	176.987	143.439	194.322	95.5801	386.944	293.323	172.835	245.202	152.582	274.576	-0.84566	0.84566	14.8825	0.00622396	0.041213	NT_078268.4	15987986	15988614	-	502	protein_coding
AgaP_AGAP008724	1275574	35634	29668	35019.7	33327.4	29432.2	21844.4	23372.5	23274	33412.3	24480.8	0.448755	0.448755	79771.8	0.00622705	0.041213	NT_078268.4	16067602	16069099	-	833	protein_coding
AgaP_AGAP012138	1280539	53431.1	87161.4	70063.9	71014.9	63114.9	38485.2	41385.3	43637.3	70417.8	46655.7	0.593908	0.593908	564640	0.00623203	0.041213	NT_078267.5	38003040	38004273	+	788	protein_coding
AgaP_AGAP001112	4577402	7.95446	18.594	42.7082	12.2254	1.16549	3.42068	3.52725	8.65418	20.3705	4.1919	2.26754	2.26754	0.261747	0.00623356	0.041213	NT_078266.2	301617	303190	-	1419	protein_coding
-	novel.49	137.214	932.354	554.139	651.278	319.345	295.033	167.545	262.51	568.747	261.108	1.12386	1.12386	94.6413	0.00624753	0.0412833	NC_004818.2	15450415	15458256	+	1526	-
AgaP_AGAP002597	1273372	820.304	521.516	554.139	619.048	731.93	933.845	1070.52	1051	628.752	946.825	-0.59118	0.59118	101.17	0.00626669	0.0413876	NT_078266.2	23769059	23776505	-	5756	protein_coding
CPR131	4578367	2189.47	4664.43	5490.14	6119.35	1463.86	3222.28	2917.92	2678.95	4615.85	2570.75	0.844169	0.844169	4182.41	0.00627007	0.0413878	NT_078268.4	49239832	49240516	+	607	protein_coding
AgaP_AGAP010172	1279592	2722.41	3278.74	2846.5	3247.5	2416.07	2422.7	1969.09	2072.2	3023.79	2220.01	0.445921	0.445921	646.056	0.0062762	0.0414061	NT_078268.4	49899219	49904013	-	1150	protein_coding
AgaP_AGAP009638	1279014	498.148	120.418	137.734	238.95	153.845	118.869	97.8813	89.4265	248.813	115.005	1.11466	1.11466	17.9044	0.00629844	0.0415306	NT_078268.4	37406421	37422931	+	10660	protein_coding
AgaP_AGAP009034	1279992	146.163	163.804	150.547	201.163	227.271	236.027	265.426	272.126	165.419	250.212	-0.598481	0.598481	7.18991	0.00630215	0.0415329	NT_078268.4	24371323	24373944	-	2023	protein_coding
-	novel.400	164.061	224.013	148.411	171.155	96.7359	126.565	97.8813	116.351	176.91	109.383	0.693509	0.693509	4.55986	0.00631817	0.0416162	NT_078265.2	49251660	49255076	-	2745	-
AgaP_AGAP000648	1272452	376.843	485.214	500.754	363.427	694.634	521.653	671.06	643.294	431.559	632.66	-0.550947	0.550947	40.4417	0.00634427	0.0417659	NC_004818.2	11593690	11595622	+	1870	protein_coding
AgaP_AGAP000954	1270450	812.349	1036.83	950.258	1003.59	1402.09	1258.81	1313.9	1211.59	950.758	1296.6	-0.447327	0.447327	119.604	0.00634985	0.0417803	NC_004818.2	18343379	18352636	+	2109	protein_coding
AgaP_AGAP010461	1272577	242.611	563.131	380.103	416.774	615.38	741.432	612.86	614.447	400.655	646.03	-0.688803	0.688803	60.2089	0.00636426	0.0418528	NT_078267.5	3933639	3934662	+	1024	protein_coding
AgaP_AGAP002022	1281096	272.44	340.004	277.604	248.953	189.975	157.351	207.226	201.931	284.75	189.121	0.591932	0.591932	9.14494	0.00638461	0.0419506	NT_078266.2	14023310	14025269	-	1806	protein_coding
-	novel.1038	354.968	253.232	196.458	192.272	130.535	183.006	153.436	125.966	249.232	148.236	0.748774	0.748774	10.2003	0.00638592	0.0419506	NT_078268.4	20795724	20797666	+	1082	-
AgaP_AGAP013223	11176011	17.8975	27.4482	36.302	42.2331	53.6127	58.1515	59.0815	95.196	30.9702	66.5104	-1.10798	1.10798	1.26311	0.00639265	0.0419525	NT_078266.2	51236418	51237348	+	799	protein_coding
AgaP_AGAP007304	5667358	73.5788	56.6673	48.0468	14.4482	15.1514	9.40686	12.3454	28.8473	48.1852	16.4377	1.55753	1.55753	1.0079	0.00639303	0.0419525	NT_078265.2	45113066	45114016	-	699	protein_coding
AgaP_AGAP002245	1269317	23913.1	19699	24977.9	23294.9	20290.1	15868.5	15139	15227.5	22971.2	16631.3	0.465959	0.465959	40194.9	0.00640749	0.0420038	NT_078266.2	18083013	18084012	-	772	protein_coding
EIF3C_ANOGA	1278503	3260.33	3848.06	3315.23	4022.14	2674.81	2957.18	2541.39	2545.29	3611.44	2679.67	0.430481	0.430481	868.209	0.00640764	0.0420038	NT_078265.2	2797664	2801444	+	3384	protein_coding
AgaP_AGAP007083	5667347	39.7723	36.3025	35.2343	53.347	88.5775	91.5031	69.6633	61.5408	41.164	77.8212	-0.920815	0.920815	1.34375	0.00641981	0.0420612	NT_078265.2	42271284	42275295	-	2388	protein_coding
AgaP_AGAP001783	1281382	353.973	205.419	213.541	217.834	410.254	400.219	350.962	385.592	247.692	386.757	-0.642454	0.642454	19.339	0.00642816	0.0420859	NT_078266.2	10312921	10332387	+	2516	protein_coding
AgaP_AGAP005847	1276514	386.786	388.702	461.249	363.427	613.049	476.329	570.533	625.986	400.041	571.474	-0.514027	0.514027	29.3895	0.0064304	0.0420859	NT_078265.2	22441282	22442694	-	1413	protein_coding
AgaP_AGAP011656	1280981	15.9089	8.85427	11.7448	12.2254	47.7852	19.6689	32.6271	31.732	12.1833	32.9533	-1.43226	1.43226	0.431392	0.00643548	0.0420968	NT_078267.5	31001837	31002621	+	631	protein_coding
AgaP_AGAP002071	1281041	725.844	525.943	471.926	772.42	467.363	453.24	347.435	347.129	624.034	403.791	0.628223	0.628223	48.5066	0.00646867	0.0422914	NT_078266.2	14793430	14799403	+	2710	protein_coding
AgaP_AGAP005740	5667267	303.264	54.011	111.041	155.595	29.1373	81.2411	82.8905	61.5408	155.978	63.7024	1.28718	1.28718	8.51477	0.00649067	0.0423997	NT_078265.2	20054341	20057217	+	2877	protein_coding
AgaP_AGAP004094	1274004	450.421	365.681	628.879	486.792	923.07	697.818	727.496	609.639	482.943	739.506	-0.614881	0.614881	65.8245	0.00649209	0.0423997	NT_078266.2	49717597	49718384	+	655	protein_coding
AgaP_AGAP011987	1280684	15.9089	14.1668	29.8958	50.0128	81.5845	66.7032	56.4361	54.8098	27.4961	64.8834	-1.24655	1.24655	1.39781	0.00652355	0.0425825	NT_078267.5	35898416	35899236	+	642	protein_coding
AgaP_AGAP013180	11175888	40.7666	74.3758	67.2655	95.5801	180.651	117.158	103.172	122.12	69.497	130.775	-0.910845	0.910845	3.75505	0.00652884	0.0425945	NT_078266.2	42418050	42419239	+	1040	protein_coding
AgaP_AGAP006935	1270150	609.51	379.848	265.859	513.465	142.19	341.213	267.19	225.009	442.171	243.9	0.8562	0.8562	39.3111	0.00653451	0.042609	NT_078265.2	40147693	40156760	-	3223	protein_coding
AgaP_AGAP010380	3291076	325.139	581.725	471.926	431.222	236.595	340.357	236.326	326.936	452.503	285.054	0.666266	0.666266	28.0393	0.0065447	0.0426529	NT_078267.5	2388759	2391013	-	2179	protein_coding
AgaP_AGAP011130	1270796	10631.1	7515.5	8596.1	7608.62	7349.6	5456.84	5650.66	5730.03	8587.84	6046.78	0.506234	0.506234	6456.97	0.00655015	0.0426659	NT_078267.5	17686066	17687629	+	1289	protein_coding
AgaP_AGAP010670	1272473	577.693	608.288	506.093	619.048	476.687	412.192	386.234	350.975	577.78	406.522	0.508285	0.508285	29.3294	0.006564	0.0427336	NT_078267.5	8197740	8201360	-	1794	protein_coding
AgaP_AGAP000521	4575988	259.514	219.586	384.374	670.172	782.046	529.35	712.505	764.453	383.412	697.088	-0.863483	0.863483	98.3932	0.0065677	0.0427351	NC_004818.2	9297279	9311551	-	2160	protein_coding
AgaP_AGAP000853	1277367	14.9146	0	40.5728	15.5595	59.4401	59.0067	87.2995	51.9251	17.7617	64.4179	-1.86735	1.86735	2.17679	0.0065809	0.042792	NC_004818.2	15745790	15748844	-	2166	protein_coding
AgaP_AGAP001325	4577336	6155.76	6598.2	6233.27	5829.27	4818.15	4776.12	4806.77	4829.03	6204.12	4807.52	0.367986	0.367986	1950.51	0.00658338	0.042792	NT_078266.2	3003980	3009428	+	1787	protein_coding
AgaP_AGAP006260	1276916	5744.11	2163.98	3023.74	3446.44	2047.77	2586.03	2026.41	2035.66	3594.57	2173.97	0.725385	0.725385	2018.11	0.00662561	0.0430438	NT_078265.2	28709029	28740710	-	2743	protein_coding
AgaP_AGAP009997	1279423	482.239	423.234	476.197	477.9	390.44	288.192	304.226	320.205	464.893	325.766	0.514551	0.514551	19.3563	0.00663486	0.0430812	NT_078268.4	47430060	47430884	+	825	protein_coding
-	novel.686	12.926	38.0733	27.7604	36.6761	13.9859	7.69653	10.5818	2.88473	28.8589	8.78723	1.7266	1.7266	0.402874	0.00665972	0.0432199	NT_078267.5	542728	543713	+	986	-
AgaP_AGAP007160	1269954	9574.19	9320.89	11581.4	10318.2	8471.97	7508.39	7063.33	7483.94	10198.7	7631.91	0.418296	0.418296	6588.28	0.00669295	0.0434063	NT_078265.2	43603779	43607408	-	2019	protein_coding
AgaP_AGAP003919	1278742	552.835	980.167	690.806	795.76	658.504	377.13	447.079	410.593	754.892	473.326	0.675039	0.675039	79.2792	0.00669548	0.0434063	NT_078266.2	46265509	46266319	-	743	protein_coding
AgaP_AGAP006750	1270308	533.943	564.902	618.202	562.366	581.581	938.121	933.841	894.265	569.853	836.952	-0.555545	0.555545	71.3416	0.00671327	0.0434809	NT_078265.2	37752410	37754544	-	1866	protein_coding
AgaP_AGAP006592	1277175	173.01	185.054	102.5	166.709	30.3028	118.869	67.0178	88.465	156.818	76.1635	1.03694	1.03694	6.50518	0.0067169	0.0434809	NT_078265.2	34429460	34436165	-	3463	protein_coding
AgaP_AGAP001706	3290509	667.18	1226.32	842.42	851.33	496.5	525.929	684.287	630.794	896.811	584.378	0.617901	0.617901	97.6149	0.00671757	0.0434809	NT_078266.2	8829882	8831817	+	1936	protein_coding
AgaP_AGAP000880	1277396	1170.3	1957.68	1638.93	1771.57	1262.23	1099.75	1033.49	1104.85	1634.62	1125.08	0.539278	0.539278	259.631	0.00674195	0.0435941	NC_004818.2	16694425	16698877	-	2082	protein_coding
AgaP_AGAP006159	1276825	94.4592	59.3236	87.5519	103.36	145.687	139.393	171.954	124.043	86.1736	145.269	-0.756937	0.756937	3.49227	0.00674321	0.0435941	NT_078265.2	27431709	27435612	-	974	protein_coding
AgaP_AGAP000501	1271740	566.755	673.81	578.697	592.374	835.658	818.397	773.35	837.533	602.909	816.235	-0.436463	0.436463	45.5079	0.00674589	0.0435941	NC_004818.2	8801331	8804914	+	2638	protein_coding
AgaP_AGAP005920	1276587	186.93	219.586	263.723	198.94	524.472	297.599	313.044	283.665	217.295	354.695	-0.705082	0.705082	18.8788	0.00674918	0.0435941	NT_078265.2	23682907	23684697	+	1791	protein_coding
AgaP_AGAP001366	1281814	1306.52	882.77	1267.37	1293.67	1938.21	1583.77	1701.9	1559.68	1187.58	1695.89	-0.514177	0.514177	258.38	0.00677238	0.043721	NT_078266.2	3584942	3588013	-	1939	protein_coding
-	novel.1268	0	0	0	5.55698	11.6549	11.1172	19.3999	9.61576	1.38925	12.9469	-3.28172	3.28172	0.13358	0.00680091	0.0438822	NT_078268.4	52896813	52897491	-	679	-
AgaP_AGAP010393	4577851	182.953	141.668	198.593	187.826	90.9085	132.551	121.69	91.3497	177.76	109.125	0.699445	0.699445	4.71078	0.00681184	0.0439298	NT_078267.5	2602789	2608799	+	3903	protein_coding
AgaP_AGAP007665	1269562	3968.28	4928.29	4126.68	3596.48	3344.96	2934.94	3052.84	2881.84	4154.93	3053.65	0.444521	0.444521	1212.83	0.00684689	0.0441327	NT_078265.2	48863780	48866558	-	1699	protein_coding
AgaP_AGAP000523	5666800	72451.2	63997.8	68466.6	60518.9	37978.8	47546.6	51034.1	55713.7	66358.6	48068.3	0.465187	0.465187	334537	0.00685424	0.0441571	NC_004818.2	9455267	9456114	+	417	protein_coding
AgaP_AGAP011887	1280772	123.294	254.117	138.802	184.492	567.595	222.344	238.971	300.973	175.176	332.471	-0.921372	0.921372	24.7416	0.00686837	0.044225	NT_078267.5	34631276	34632383	-	1037	protein_coding
AgaP_AGAP008638	3291767	66.6186	73.4904	69.4009	145.593	179.486	151.365	148.145	157.698	88.7757	159.174	-0.84472	0.84472	4.95585	0.00691551	0.0445053	NT_078268.4	13808488	13809348	-	861	protein_coding
AgaP_AGAP004896	1275696	112.357	147.866	164.427	107.805	103.729	77.8204	58.1997	62.5024	133.114	75.5629	0.822111	0.822111	3.31211	0.00694554	0.0446753	NT_078265.2	5501708	5504831	-	1112	protein_coding
AgaP_AGAP010645	1272544	1586.91	3373.48	2793.12	2582.88	3209.77	3839.71	4706.24	4375.17	2584.1	4032.72	-0.642105	0.642105	2098.51	0.00695756	0.0447292	NT_078267.5	7939087	7940389	+	710	protein_coding
AgaP_AGAP005026	1269019	131.249	295.733	188.984	265.624	416.081	317.268	382.707	350.014	220.397	366.517	-0.732689	0.732689	21.3511	0.00696656	0.0447638	NT_078265.2	8464364	8464675	+	312	protein_coding
TRY3_ANOGA	3291693	0.994307	0	3.20312	1.1114	15.1514	0	34.3907	9.61576	1.32721	14.7895	-3.50613	3.50613	0.181233	0.0069899	0.0448904	NT_078268.4	8630719	8631546	+	807	protein_coding
AgaP_AGAP011454	4577834	99.4307	169.117	137.734	114.474	123.542	269.378	259.253	272.126	130.189	231.075	-0.828605	0.828605	10.178	0.00701148	0.0450056	NT_078267.5	24917328	24922378	-	4569	protein_coding
AgaP_AGAP006055	1276726	23.8634	43.3859	43.7759	37.7875	87.412	76.9653	77.5996	51.9251	37.2032	73.4755	-0.980398	0.980398	1.31568	0.00702421	0.0450638	NT_078265.2	25666334	25671923	-	4560	protein_coding
AgaP_AGAP010561	1275296	304.258	255.003	293.619	301.188	503.493	407.916	397.698	361.552	288.517	417.665	-0.533203	0.533203	16.6791	0.00704485	0.0451727	NT_078267.5	6390495	6392559	+	1989	protein_coding
AgaP_AGAP002371	1273592	311.218	338.233	422.812	422.331	411.419	551.584	703.687	609.639	373.648	569.082	-0.60858	0.60858	38.1945	0.00706135	0.0452516	NT_078266.2	20761175	20770172	-	5561	protein_coding
AgaP_AGAP002859	1273108	242.611	46.9276	46.9791	87.8003	5.82746	40.193	40.5634	50.9635	106.08	34.3868	1.61939	1.61939	5.13984	0.00706788	0.0452516	NT_078266.2	28420677	28511124	+	3242	protein_coding
AgaP_AGAP012918	3292481	4.97154	9.73969	7.47394	2.22279	0	0	0	0.961576	6.10199	0.240394	4.39572	4.39572	0.0343583	0.00706815	0.0452516	NW_157819.1	122	872	+	675	protein_coding
AgaP_AGAP002960	1273003	302.269	144.325	192.187	194.494	175.989	104.331	94.354	78.8492	208.319	113.381	0.881319	0.881319	9.01323	0.00708523	0.0453374	NT_078266.2	30130647	30132202	-	1556	protein_coding
-	novel.1113	23.8634	12.396	6.40624	33.3419	3.49648	8.55169	1.76363	0.961576	19.0019	3.69334	2.3478	2.3478	0.234351	0.00711212	0.0454859	NT_078268.4	51855310	51856733	+	1218	-
AgaP_AGAP005407	3289962	30.8235	9.73969	26.6927	26.6735	48.9507	49.5998	64.3724	50.0019	23.4823	53.2312	-1.18875	1.18875	0.884995	0.00712485	0.0455437	NT_078265.2	15185028	15186612	+	1515	protein_coding
AgaP_AGAP011692	5667902	34.8008	28.3337	27.7604	34.4533	11.6549	7.69653	19.3999	3.8463	31.337	10.6494	1.55478	1.55478	0.427977	0.00716866	0.0457748	NT_078267.5	31421201	31422237	-	380	protein_coding
AgaP_AGAP009444	1269242	726.839	1015.58	790.102	789.091	1525.63	1075.8	1136.66	1078.89	830.404	1204.24	-0.535306	0.535306	139.757	0.00717135	0.0457748	NT_078268.4	33532696	33533938	-	1091	protein_coding
AgaP_AGAP007801	1278160	604.539	73.4904	107.838	126.699	11.6549	35.9171	74.9542	65.3872	228.142	46.9783	2.27798	2.27798	32.8202	0.00717537	0.0457748	NT_078268.4	1127352	1134752	-	1932	protein_coding
AgaP_AGAP011713	1280926	149.146	239.951	211.406	236.727	518.644	291.613	275.126	310.589	209.307	348.993	-0.735631	0.735631	19.512	0.00717585	0.0457748	NT_078267.5	32068895	32069724	-	672	protein_coding
-	novel.769	186.93	189.481	166.562	200.051	248.25	238.592	294.526	325.013	185.756	276.595	-0.574663	0.574663	8.25173	0.00720851	0.0459593	NT_078267.5	27096899	27165626	+	5567	-
AgaP_AGAP002542	1273421	84.5161	74.3758	72.604	134.479	324.007	94.9238	154.317	167.314	91.4937	185.141	-1.01541	1.01541	8.76974	0.00723089	0.0460783	NT_078266.2	22518746	22519927	+	1095	protein_coding
AgaP_AGAP000938	1270423	22.8691	12.396	24.5572	27.7849	8.15845	9.40686	3.52725	4.80788	21.9018	6.47511	1.7585	1.7585	0.237983	0.00723588	0.0460863	NC_004818.2	17997200	18009612	+	1425	protein_coding
AgaP_AGAP000483	1271756	380.82	357.712	390.78	296.743	404.426	491.722	631.378	596.177	356.514	530.926	-0.575125	0.575125	30.4196	0.0072422	0.0460988	NC_004818.2	8442607	8451330	+	4183	protein_coding
AgaP_AGAP004255	1274099	697.01	532.141	540.259	529.025	419.577	431.861	409.161	358.668	574.609	404.817	0.505395	0.505395	28.8293	0.00724532	0.0460988	NT_078266.2	53327559	53329297	-	1524	protein_coding
AgaP_AGAP010449	4577894	19.8861	6.19799	36.302	3.33419	4.66197	0.855169	2.64544	2.88473	16.4301	2.76183	2.59777	2.59777	0.186821	0.00729882	0.0464152	NT_078267.5	3855188	3855624	-	378	protein_coding
AgaP_AGAP011668	3291402	0	0	0	0	16.3169	0.855169	0.881814	6.73103	0	6.19623	-5.04665	5.04665	0.0383933	0.00730894	0.046453	NT_078267.5	31245083	31245835	-	665	protein_coding
CLIPE6	3291431	1180.24	629.538	1336.77	863.555	720.275	643.087	571.415	611.562	1002.53	636.585	0.655239	0.655239	133.913	0.00731229	0.046453	NT_078267.5	33261460	33262654	-	1125	protein_coding
AgaP_AGAP007298	5666852	77.556	101.824	56.5884	64.461	15.1514	52.1653	33.5089	36.5399	75.1074	34.3414	1.12144	1.12144	1.66187	0.00732933	0.0465373	NT_078265.2	45069318	45081760	+	456	protein_coding
AgaP_AGAP000094	1272177	2026.4	1367.1	1988.07	1938.28	3445.2	2211.47	2435.57	2676.07	1829.96	2692.07	-0.55683	0.55683	743.242	0.00734802	0.0466319	NC_004818.2	1548088	1549242	-	1075	protein_coding
AgaP_AGAP011353	1270587	349.002	477.245	545.598	420.108	834.493	590.922	621.679	623.101	447.988	667.549	-0.574595	0.574595	48.2068	0.00735664	0.0466626	NT_078267.5	21675766	21676733	+	968	protein_coding
-	novel.739	344.03	277.139	286.145	372.318	226.106	258.261	149.026	180.776	319.908	203.542	0.652261	0.652261	13.5409	0.00736194	0.0466723	NT_078267.5	12115617	12120851	+	3176	-
AgaP_AGAP009333	1271244	1890.18	1652.21	1397.63	1581.52	655.007	1180.13	1260.11	1170.24	1630.38	1066.37	0.611865	0.611865	318.107	0.0073704	0.0466996	NT_078268.4	31516881	31520891	-	1068	protein_coding
AgaP_AGAP001777	1281392	719.879	715.425	800.78	584.594	431.232	468.633	522.915	563.483	705.169	496.566	0.505638	0.505638	43.5153	0.00737382	0.0466996	NT_078266.2	10172462	10177055	+	4077	protein_coding
AgaP_AGAP008286	5668295	810.361	881	905.415	775.755	1586.24	1001.4	1222.19	1057.73	843.132	1216.89	-0.528631	0.528631	139.696	0.00740593	0.0468789	NT_078268.4	8575793	8577507	-	1648	protein_coding
AgaP_AGAP012960	11175476	248.577	560.475	403.593	331.196	174.824	71.8342	308.635	212.508	385.96	191.95	1.00815	1.00815	37.6399	0.00742448	0.0469722	NT_078266.2	17433989	17436100	+	2112	protein_coding
AgaP_AGAP005417	4576500	43.7495	43.3859	42.7082	37.7875	9.32394	7.69653	29.0998	18.2699	41.9078	16.0976	1.37344	1.37344	0.666168	0.00746978	0.0472346	NT_078265.2	15358097	15360794	+	1464	protein_coding
AgaP_AGAP010277	4578233	244.6	485.214	338.463	326.75	203.961	268.523	198.408	196.161	348.757	216.763	0.686169	0.686169	17.4222	0.00747784	0.0472613	NT_078268.4	51946202	51947261	+	766	protein_coding
AgaP_AGAP000826	1277337	341.047	679.122	437.759	338.976	708.62	689.267	707.214	727.913	449.226	708.253	-0.655604	0.655604	67.0951	0.00749141	0.0473228	NC_004818.2	15348505	15353183	+	3101	protein_coding
AgaP_AGAP004371	1274517	390.763	641.934	506.093	584.594	377.62	352.33	342.144	370.207	530.846	360.575	0.558611	0.558611	28.9922	0.00751683	0.0474369	NT_078266.2	55366585	55368425	+	1578	protein_coding
AgaP_AGAP004470	1274618	671.158	1252.88	784.764	1032.49	606.056	647.363	616.388	611.562	935.322	620.342	0.592592	0.592592	99.2121	0.00751716	0.0474369	NT_078266.2	56729698	56731889	+	1663	protein_coding
AgaP_AGAP012514	1269063	263.491	463.078	443.098	343.421	300.697	206.951	236.326	211.547	378.272	238.88	0.665196	0.665196	19.4301	0.00752279	0.0474482	NW_045632.1	45825	46891	+	916	protein_coding
AgaP_AGAP005132	1274810	308.235	369.223	349.14	442.336	244.754	275.365	216.926	262.51	367.233	249.889	0.554788	0.554788	13.7698	0.00758396	0.0478096	NT_078265.2	10343504	10345513	+	1764	protein_coding
AgaP_AGAP010213	1279635	366.899	570.215	519.973	621.27	438.225	308.716	268.071	318.282	519.589	333.324	0.641978	0.641978	34.6949	0.00759625	0.0478626	NT_078268.4	50839898	50840757	-	702	protein_coding
AgaP_AGAP008797	4577996	383.803	455.109	426.015	356.758	712.116	470.343	605.806	568.291	405.421	589.139	-0.537674	0.537674	33.7523	0.00760551	0.0478965	NT_078268.4	17952296	17953555	-	1095	protein_coding
-	novel.1116	144.175	83.2301	53.3853	76.6863	55.9437	34.2068	44.9725	41.3478	89.3691	44.1177	1.0238	1.0238	2.04769	0.00761127	0.0479083	NT_078268.4	52256223	52265018	+	2324	-
AgaP_AGAP007571	1269658	287.355	410.838	333.124	385.654	329.835	169.324	198.408	155.775	354.243	213.335	0.734946	0.734946	19.8549	0.00762055	0.0479422	NT_078265.2	47767477	47768802	+	1184	protein_coding
AgaP_AGAP002913	1273052	2690.6	3495.66	3929.16	3421.99	1673.65	2601.43	2373.84	2630.87	3384.35	2319.95	0.544485	0.544485	1132.96	0.00764571	0.048076	NT_078266.2	29228227	29230310	-	2084	protein_coding
AgaP_AGAP001935	1281190	180.964	49.5839	65.1301	90.0231	26.8063	64.9929	37.0362	36.5399	96.4253	41.3438	1.21613	1.21613	3.03396	0.00766568	0.0481662	NT_078266.2	12534896	12621762	+	5570	protein_coding
AgaP_AGAP006181	1276848	19890.1	17170.2	17301.1	17646.7	16552.3	11915.1	10522.7	12396.6	18002	12846.7	0.486836	0.486836	26577.8	0.00766785	0.0481662	NT_078265.2	27817370	27818383	+	805	protein_coding
AgaP_AGAP004880	1275079	96.4478	134.585	156.953	163.375	104.894	61.5722	74.0723	77.8876	137.84	79.6066	0.795769	0.795769	3.39115	0.00770168	0.0483511	NT_078265.2	4905326	4908734	+	1511	protein_coding
AgaP_AGAP005153	1274834	2180.52	2424.3	2488.82	1986.07	2187.63	1157.9	1422.37	1179.85	2269.93	1486.94	0.610938	0.610938	613.071	0.00770769	0.0483511	NT_078265.2	10600456	10604252	+	1464	protein_coding
AgaP_AGAP004057	1270907	305.252	500.266	604.322	564.589	379.951	308.716	238.09	301.935	493.607	307.173	0.685143	0.685143	34.7578	0.00771002	0.0483511	NT_078266.2	49099419	49101066	-	1582	protein_coding
AgaP_AGAP006373	4576314	729.822	914.646	776.222	603.488	858.968	1227.17	1205.44	1106.77	756.044	1099.59	-0.540423	0.540423	118.022	0.00771661	0.0483511	NT_078265.2	30566598	30573592	-	3111	protein_coding
AgaP_AGAP001482	1281691	736.782	789.801	846.691	856.886	988.338	1054.42	1112.85	1191.39	807.54	1086.75	-0.428878	0.428878	77.9587	0.0077169	0.0483511	NT_078266.2	5412134	5416055	-	3294	protein_coding
AgaP_AGAP007901	1278055	1099.7	828.759	864.842	769.086	403.261	614.867	657.833	686.565	890.598	590.631	0.591611	0.591611	89.9799	0.00772566	0.0483584	NT_078268.4	2586747	2601487	+	1003	protein_coding
AgaP_AGAP010131	1279551	15109.5	21745.2	18580.2	20130.7	6483.64	14492.6	13590.5	13181.3	18891.4	11937	0.662228	0.662228	48363.8	0.0077259	0.0483584	NT_078268.4	49274344	49275456	+	992	protein_coding
AgaP_AGAP005551	1276236	465.336	437.401	445.233	377.875	747.081	501.129	607.57	620.216	431.461	618.999	-0.51937	0.51937	35.1704	0.00773625	0.0483986	NT_078265.2	16972792	16975845	+	2570	protein_coding
AgaP_AGAP004217	4576834	51.704	12.396	8.54165	13.3368	5.82746	2.56551	3.52725	7.69261	21.4946	4.90321	2.14533	2.14533	0.275274	0.00774546	0.048422	NT_078266.2	51976758	51977583	-	555	protein_coding
AgaP_AGAP002528	1273434	247.583	534.798	333.124	377.875	254.077	236.027	164.017	248.087	373.345	225.552	0.728711	0.728711	21.8427	0.00774783	0.048422	NT_078266.2	22372972	22373483	+	423	protein_coding
-	novel.1648	8.94877	0.885427	1.06771	2.22279	10.4894	28.2206	11.4636	18.2699	3.28117	17.1109	-2.38629	2.38629	0.191261	0.00781321	0.0488059	NW_162423.1	1	421	-	349	-
AgaP_AGAP006421	1277033	7139.13	7910.4	11444.7	3682.06	4491.81	4923.21	4320	4426.13	7544.08	4540.29	0.73257	0.73257	9022.77	0.00784824	0.0489999	NT_078265.2	31693742	31694830	+	931	protein_coding
AgaP_AGAP013191	11175612	0	0	0	1.1114	6.99296	5.13102	13.2272	0.961576	0.277849	6.57819	-4.42467	4.42467	0.0396943	0.00785706	0.0490301	NT_078266.2	7830465	7832730	+	984	protein_coding
AgaP_AGAP000550	1271674	121.306	204.534	156.953	117.808	66.4331	38.4826	126.981	71.1566	150.15	75.7634	0.987056	0.987056	5.53337	0.00788603	0.049186	NC_004818.2	9846923	9854196	+	4936	protein_coding
AgaP_AGAP000331	1271927	771.583	390.473	613.931	784.646	622.373	1194.67	1106.68	1396.21	640.158	1079.98	-0.755414	0.755414	193.445	0.00789074	0.0491905	NC_004818.2	5789782	5813837	-	14137	protein_coding
AgaP_AGAP011356	5668062	3893.71	2280.86	2736.53	2401.73	6391.56	3298.39	3962.87	4202.09	2828.21	4463.73	-0.658193	0.658193	2674.93	0.00792614	0.0493863	NT_078267.5	21730152	21731579	+	1428	protein_coding
AgaP_AGAP004351	5667412	242.611	303.701	318.176	338.976	400.93	432.716	441.789	437.517	300.866	428.238	-0.510283	0.510283	16.2235	0.00793072	0.0493898	NT_078266.2	54942954	54945573	+	2485	protein_coding
AgaP_AGAP011448	1278246	111.362	134.585	88.6196	121.142	362.468	157.351	153.436	165.391	113.927	209.662	-0.875803	0.875803	9.16505	0.00795925	0.0495425	NT_078267.5	24780173	24781428	+	1186	protein_coding
AgaP_AGAP010288	1279715	352.979	432.088	416.405	490.126	254.077	294.178	300.698	324.051	422.9	293.251	0.526901	0.526901	16.8087	0.00796812	0.0495727	NT_078268.4	52172251	52173302	+	797	protein_coding
AgaP_AGAP010028	1279455	45.7381	72.605	35.2343	80.0205	122.377	119.724	126.099	76.9261	58.3995	111.281	-0.92949	0.92949	2.7965	0.00800045	0.0497488	NT_078268.4	47998780	48004322	-	3141	protein_coding
AgaP_AGAP009119	1280071	778.543	1234.28	1127.5	580.149	1679.48	1299	1423.25	1441.4	930.118	1460.78	-0.650637	0.650637	281.603	0.00803304	0.0499262	NT_078268.4	26179708	26180958	+	1194	protein_coding
AgaP_AGAP002287	1269264	222.725	244.378	233.828	218.945	334.496	305.296	332.444	321.166	229.969	323.351	-0.490767	0.490767	8.72014	0.00804386	0.0499683	NT_078266.2	18586446	18590819	+	4079	protein_coding
AgaP_AGAP009024	1279981	1061.92	1289.18	1297.26	1347.01	1772.71	1558.97	1654.28	1712.57	1248.84	1674.63	-0.423174	0.423174	181.297	0.00806132	0.0500442	NT_078268.4	23783826	23786406	+	1948	protein_coding
AgaP_AGAP002992	1272966	1089.76	1122.72	1194.76	936.907	890.437	764.522	746.896	793.3	1086.04	798.789	0.443892	0.443892	82.5123	0.00806419	0.0500442	NT_078266.2	30638976	30641115	+	1222	protein_coding
AgaP_AGAP003024	4577074	3360.76	2648.31	4259.08	3345.3	3051.26	2032.74	2089.02	2037.58	3403.36	2302.65	0.563877	0.563877	1211.57	0.00811553	0.0503375	NT_078266.2	31230560	31232558	+	1815	protein_coding
-	novel.137	0	0	1.06771	5.55698	6.99296	18.8137	18.5181	7.69261	1.65617	13.0043	-3.03126	3.03126	0.128781	0.00815797	0.0505753	NC_004818.2	22333168	22334338	-	1096	-
AgaP_AGAP002869	1273100	236.645	270.941	172.968	261.178	597.898	236.027	384.471	384.63	235.433	400.756	-0.765306	0.765306	27.3318	0.00816393	0.0505868	NT_078266.2	28501033	28502910	-	1811	protein_coding
AgaP_AGAP005099	1274774	28.8349	23.9065	27.7604	3.33419	5.82746	4.27585	7.05451	2.88473	20.959	5.01064	2.06902	2.06902	0.25435	0.00817389	0.0506231	NT_078265.2	10087962	10113493	+	831	protein_coding
AgaP_AGAP004246	1274091	362.922	131.929	149.479	334.53	78.088	147.089	127.863	147.121	244.715	125.04	0.965819	0.965819	14.322	0.00818266	0.050652	NT_078266.2	53136696	53148779	-	5991	protein_coding
IAP4	1269875	35.7951	71.7196	33.0989	45.5672	22.1444	13.6827	27.3362	16.3468	46.5452	19.8775	1.23289	1.23289	0.711165	0.00820709	0.0507777	NT_078265.2	45018649	45021746	-	1377	protein_coding
AgaP_AGAP011743	1280899	8.94877	6.19799	13.8802	23.3393	0	0	5.29088	0.961576	13.0916	1.56311	3.02197	3.02197	0.132905	0.0082147	0.0507823	NT_078267.5	32825766	32829407	-	2709	protein_coding
GPRGR37	1282046	127.271	127.501	200.729	183.38	81.5845	91.5031	105.818	106.735	159.72	96.41	0.724764	0.724764	4.00821	0.00821605	0.0507823	NT_078266.2	374651	384172	+	4971	protein_coding
AgaP_AGAP005119	1274797	224.713	101.824	90.755	136.702	108.391	64.1377	53.7906	53.8482	138.499	70.0419	0.98869	0.98869	4.68632	0.00822457	0.0508095	NT_078265.2	10245507	10248507	-	2472	protein_coding
AgaP_AGAP006963	1270122	1217.03	2052.42	1601.56	1555.95	1247.08	1104.02	1058.18	1074.08	1606.74	1120.84	0.520014	0.520014	236.101	0.00823828	0.0508687	NT_078265.2	40277149	40278923	-	1441	protein_coding
AgaP_AGAP005294	1270389	1030.1	921.729	958.8	635.719	1259.9	1215.2	1268.05	1301.97	886.588	1261.28	-0.508169	0.508169	140.393	0.00824948	0.0509124	NT_078265.2	13798321	13801103	+	1878	protein_coding
[truncated: 11,394 more rows]

## Sheet: Gut (G)
gene_name	gene_id	miR_homo_G1	miR_homo_G2	miR_homo_G3	miR_homo_G4	wt_G1	wt_G2	wt_G3	mG	wG	log2FoldChange	perturbation score	magnitude shift	pvalue	padj	gene_chr	gene_start	gene_end	gene_strand	gene_length	gene_biotype
TPX4	1280823	2532.12	2345.24	2239.94	2569.28	23248.1	38419.7	37701.6	2421.65	33123.1	-3.77379	3.77379	30701.5	2.50948e-89	2.57497e-85	NT_078267.5	33860576	33861767	-	852	protein_coding
[truncated: 12,089 more rows]

## Sheet: GO - G
Gut - UP
[truncated: 1,961 more rows]

## Sheet: GO_0022857 orthology
gene	initial_ensg	o#	term	organism	ortholog_name	ortholog_ensg	description
[truncated: 106 more rows]

[truncated: 1 more sheets: GO - C]
