# Supplementary material for: A suppression-modification gene drive for malaria control targeting the ultra-conserved RNA gene mir-184
Source: Nat Commun. 2025 Apr 25;16:3923. doi: 10.1038/s41467-025-58954-5 (PMC12032250; doi:10.1038/s41467-025-58954-5)
Supplement: Supplementary file 6 — Source Data [file 41467_2025_58954_MOESM6_ESM.xlsx]

## Sheet: Fig.1b_miR184D_Inheritance
Experiment	Male parent	Female parent	Drive/+ grandparent	GFP-	GFP+	Number of males	Number of females	x_axis_label	Total	Inheritance
1	+ / +	Drive/+	Female	0	191	45	40	♂:+ / + X ♀:Drive/+	191	100
2	+ / +	Drive/+	Male	0	193	70	71	♂:+ / + X ♀:Drive/+	193	100
3	+ / +	Drive/+	Male	1	198	50	20	♂:+ / + X ♀:Drive/+	199	99.5
4	+ / +	Drive/+	Mixed	1	186	60	33	♂:+ / + X ♀:Drive/+	187	99.47
5	+ / +	Drive/+	Mixed	2	197	50	20	♂:+ / + X ♀:Drive/+	199	98.99
1	Drive/+	+ / +	Female	8	189	44	60	♂:Drive/+ X ♀:+ / +	197	95.94
2	Drive/+	+ / +	Male	0	199	76	70	♂:Drive/+ X ♀:+ / +	199	100
3	Drive/+	+ / +	Male	18	173	50	20	♂:Drive/+ X ♀:+ / +	191	90.58
4	Drive/+	+ / +	Mixed	1	183	30	60	♂:Drive/+ X ♀:+ / +	184	99.46
5	Drive/+	+ / +	Mixed	1	197	50	20	♂:Drive/+ X ♀:+ / +	198	99.49

## Sheet: Fig.1d_miR184D_qPCR
♀:+ / +	♀:Drive/+	♀:Drive/Drive
1.03895	0.139125	0.000729
1.09408	0.078312	0
1.05671	0.186372	0
0.936308	0.123561	0
0.889162	0.110914	0

## Sheet: Fig.2ab_miR184D_Fertility
Cup	Male parents	Female parents	Eggs	Larvae
1	Drive/Drive	Drive/Drive	106	86
2	Drive/Drive	Drive/Drive	121	79
3	Drive/Drive	Drive/Drive	147	125
4	Drive/Drive	Drive/Drive	35	18
5	Drive/Drive	Drive/Drive	122	105
6	Drive/Drive	Drive/Drive	144	118
7	Drive/Drive	Drive/Drive	10	1
8	Drive/Drive	Drive/Drive	109	94
9	Drive/Drive	Drive/Drive	107	100
10	Drive/Drive	Drive/Drive	156	143
11	Drive/Drive	Drive/Drive	101	32
12	Drive/Drive	Drive/Drive	186	167
14	Drive/Drive	Drive/Drive	38	0
15	Drive/Drive	Drive/Drive	110	71
16	Drive/Drive	Drive/Drive	99	57
17	Drive/Drive	Drive/Drive	98	87
18	Drive/Drive	Drive/Drive	151	128
19	Drive/Drive	Drive/Drive	112	106
20	Drive/Drive	Drive/Drive	0	0
2	Drive/+	Drive/+	167	117
3	Drive/+	Drive/+	147	96
4	Drive/+	Drive/+	142	92
5	Drive/+	Drive/+	211	117
6	Drive/+	Drive/+	136	98
8	Drive/+	Drive/+	155	116
9	Drive/+	Drive/+	211	81
10	Drive/+	Drive/+	102	87
11	Drive/+	Drive/+	133	115
12	Drive/+	Drive/+	138	25
13	Drive/+	Drive/+	0	0
14	Drive/+	Drive/+	147	95
15	Drive/+	Drive/+	142	117
16	Drive/+	Drive/+	124	106
17	Drive/+	Drive/+	137	111
18	Drive/+	Drive/+	136	49
19	Drive/+	Drive/+	168	117
1	Drive/+	+ / +	145	89
2	Drive/+	+ / +	178	136
3	Drive/+	+ / +	140	126
4	Drive/+	+ / +	217	128
5	Drive/+	+ / +	219	136
6	Drive/+	+ / +	176	149
7	Drive/+	+ / +	126	109
8	Drive/+	+ / +	182	156
9	Drive/+	+ / +	124	111
10	Drive/+	+ / +	211	118
11	Drive/+	+ / +	201	157
12	Drive/+	+ / +	145	135
13	Drive/+	+ / +	153	132
14	Drive/+	+ / +	138	103
15	Drive/+	+ / +	129	101
16	Drive/+	+ / +	172	123
17	Drive/+	+ / +	182	153
18	Drive/+	+ / +	158	127
19	Drive/+	+ / +	128	123
20	Drive/+	+ / +	117	67
1	+ / +	Drive/+	131	85
2	+ / +	Drive/+	181	106
3	+ / +	Drive/+	116	64
4	+ / +	Drive/+	169	100
5	+ / +	Drive/+	183	154
6	+ / +	Drive/+	151	110
7	+ / +	Drive/+	120	115
8	+ / +	Drive/+	204	115
9	+ / +	Drive/+	127	112
10	+ / +	Drive/+	138	84
12	+ / +	Drive/+	62	46
13	+ / +	Drive/+	0	0
14	+ / +	Drive/+	163	85
16	+ / +	Drive/+	94	76
17	+ / +	Drive/+	197	182
18	+ / +	Drive/+	69	50
19	+ / +	Drive/+	165	149
20	+ / +	Drive/+	153	112
1	+ / +	+ / +	153	136
2	+ / +	+ / +	111	97
3	+ / +	+ / +	154	141
4	+ / +	+ / +	0	0
5	+ / +	+ / +	138	130
6	+ / +	+ / +	155	137
7	+ / +	+ / +	190	107
9	+ / +	+ / +	196	172
11	+ / +	+ / +	153	106
12	+ / +	+ / +	5	0
14	+ / +	+ / +	160	72
15	+ / +	+ / +	148	127
16	+ / +	+ / +	133	106
17	+ / +	+ / +	190	150
18	+ / +	+ / +	126	114
19	+ / +	+ / +	112	105
20	+ / +	+ / +	123	118

## Sheet: Fig.2b_miR184D_Development_st
Male parents	Number males	Female parents	Number females	Sex	replicate	Dead larvae	Dead/flightless adults	Survived adults	Dead pupae	Total	Total_adults	Total_pupae
Drive/Drive	4	Drive/Drive	5	♂&♀	1	0	89	85	41	215	174	215
Drive/Drive	24	Drive/Drive	24	♂&♀	2	0	156	153	30	339	309	339
Drive/+	25	Drive/+	25	♂&♀	2	0	88	88	24	200	176	200
+ / +	N/A	+ / +	N/A	♂&♀	2	2	0	193	5	200	193	198
+ / +	50	+ / +	20	♂&♀	3	2	2	206	90	300	208	298
Drive/+	50	+ / +	20	♂&♀	3	12	3	266	19	300	269	288
+ / +	50	Drive/+	20	♂&♀	3	15	6	196	83	300	202	285
Drive/+	50	Drive/+	20	♂&♀	3	36	114	112	38	300	226	264
Drive/Drive	50	Drive/Drive	20	♂&♀	3	62	85	98	55	300	183	238
+ / +	50	+ / +	20	♂&♀	4	15	6	273	6	300	279	285
Drive/+	50	+ / +	20	♂&♀	4	21	7	265	7	300	272	279
+ / +	50	Drive/+	20	♂&♀	4	9	14	267	10	300	281	291
Drive/+	50	Drive/+	20	♂&♀	4	82	103	100	15	300	203	218
Drive/Drive	50	Drive/Drive	20	♂&♀	4	30	106	141	23	300	247	270
+ / +	50	+ / +	20	♂&♀	5	15	6	273	6	300	279	285
Drive/+	50	+ / +	20	♂&♀	5	21	7	265	7	300	272	279
+ / +	50	Drive/+	20	♂&♀	5	9	14	267	10	300	281	291
Drive/+	50	Drive/+	20	♂&♀	5	72	103	110	15	300	213	228
Drive/Drive	50	Drive/Drive	20	♂&♀	5	30	106	141	23	300	247	270
+ / +	N/A	+ / +	N/A	♂&♀	6	0	3	96	1	100	99	100
Drive/Drive	N/A	Drive/Drive	N/A	♂&♀	6	6	11	76	7	100	87	94
+ / +	N/A	+ / +	N/A	♂&♀	7	5	0	94	1	100	94	95
Drive/Drive	N/A	Drive/Drive	N/A	♂&♀	7	3	9	87	1	100	96	97
+ / +	N/A	+ / +	N/A	♂&♀	8	12	3	83	2	100	86	88
Drive/Drive	N/A	Drive/Drive	N/A	♂&♀	8	11	13	74	2	100	87	89

## Sheet: Fig.2c_miR184D_flighttest
Genotype	Sex	Time of day	Replicate	Total	Escaped	Remained
+ / +	Female	Morning	1	48	23	25
+ / +	Female	Afternoon	1	45	17	28
+ / +	Male	Morning	1	47	18	29
+ / +	Male	Afternoon	1	53	12	41
Drive/+	Female	Morning	1	47	41	6
Drive/+	Female	Afternoon	1	51	17	34
Drive/+	Male	Morning	1	46	16	30
Drive/+	Male	Afternoon	1	51	17	34
Drive/Drive	Female	Morning	1	48	41	7
Drive/Drive	Female	Afternoon	1	51	16	35
Drive/Drive	Male	Morning	1	52	28	24
Drive/Drive	Male	Afternoon	1	48	16	32
+ / +	Female	Morning	2	49	44	5
+ / +	Female	Afternoon	2	50	24	26
+ / +	Male	Morning	2	52	14	38
+ / +	Male	Afternoon	2	51	20	31
Drive/+	Female	Morning	2	47	32	15
Drive/+	Female	Afternoon	2	52	34	18
Drive/+	Male	Morning	2	51	20	31
Drive/+	Male	Afternoon	2	52	20	32
Drive/Drive	Female	Morning	2	50	24	26
Drive/Drive	Female	Afternoon	2	51	20	31
Drive/Drive	Male	Morning	2	52	24	28
Drive/Drive	Male	Afternoon	2	47	12	35
Drive/+	Female	Morning	3	52	42	10
Drive/+	Female	Afternoon	3	51	29	22
Drive/+	Male	Morning	3	50	19	31
Drive/+	Male	Afternoon	3	49	15	34
Drive/Drive	Female	Morning	3	51	24	27
Drive/Drive	Female	Afternoon	3	51	10	41
Drive/Drive	Male	Morning	3	49	8	41
Drive/Drive	Male	Afternoon	3	50	11	39
+ / +	Female	Morning	3	48	43	5
+ / +	Female	Afternoon	3	49	26	23
+ / +	Male	Morning	3	49	34	15
+ / +	Male	Afternoon	3	47	7	40
+ / +	Female	Morning	4	48	44	4
+ / +	Female	Afternoon	4	48	33	15
+ / +	Male	Morning	4	52	21	31
+ / +	Male	Afternoon	4	51	17	34
Drive/+	Female	Morning	4	50	42	8
Drive/+	Female	Afternoon	4	52	30	22
Drive/+	Male	Morning	4	50	19	31
Drive/+	Male	Afternoon	4	52	16	36
Drive/Drive	Female	Morning	4	49	35	14
Drive/Drive	Female	Afternoon	4	51	26	25
Drive/Drive	Male	Morning	4	53	26	27
Drive/Drive	Male	Afternoon	4	52	21	31
Drive/+	Female	Morning	5	52	42	10
Drive/+	Female	Afternoon	5	52	31	21
Drive/+	Male	Morning	5	52	18	34
Drive/+	Male	Afternoon	5	51	15	36
Drive/Drive	Female	Morning	5	51	28	23
Drive/Drive	Female	Afternoon	5	52	11	41
Drive/Drive	Male	Morning	5	47	19	28
Drive/Drive	Male	Afternoon	5	52	10	42
+ / +	Female	Morning	5	46	39	7
+ / +	Female	Afternoon	5	51	31	20
+ / +	Male	Morning	5	49	18	31
+ / +	Male	Afternoon	5	53	14	39

## Sheet: Fig.2d_miR184D_Survival_Assay
Assesed Genotype	Bio_Replicate	Name	Sex	Day 0	Day 1	Day 2	Day 3	Day 4	Day 5	Day 6	Day 7	Day 8	Day 9	Day 10	Day 11	Day 12	Day 13	Day 14	Day 15	Day 16	Day 17	Day 18	Day 19	Day 20	Day 21	Day 22	Day 23	Day 24	Day 25	Day 26	Day 27	Day 28	Day 29	Day 30	Day 31	Day 32	Day 33	Day 34	Day 35	Day 36	Day 37	Day 38	Day 39	Day 40
+/+	1	WT	Male	48	47	47	47	47	47	47	47	45	45	45	45	45	45	45	43	43	43	42	38	38	36	36	36	34	34	33	31	31	31	30	30	30	29	29	28	26	26	24	24	20
+/+	1	WT	Female	43	43	43	43	43	43	43	43	42	42	42	42	42	42	41	41	40	39	38	38	37	37	36	36	35	34	34	34	34	34	33	32	32	31	29	29	27	25	24	24	23
D/D	1	Het. Sib. Cross from ♂	Male	36	35	35	34	33	31	31	31	31	31	30	30	30	30	30	29	28	28	28	26	26	23	20	17	17	17	16	13	12	12	11	10	9	8	7	7	4	4	3	2	1
D/D	1	Het. Sib. Cross from ♂	Female	37	37	36	36	36	35	35	35	35	35	35	35	34	34	34	30	30	29	28	28	28	26	26	26	25	22	21	18	17	15	11	10	10	7	6	5	4	4	3	2	2
D/D	1	Het. Sib. Cross from ♀	Male	45	42	41	40	40	39	39	39	38	38	38	38	36	35	35	35	34	33	32	32	32	31	30	29	28	28	26	26	25	25	23	20	20	20	17	17	17	12	7	6	5
D/D	1	Het. Sib. Cross from ♀	Female	40	40	40	40	40	40	39	39	38	38	38	38	37	37	36	34	33	32	32	30	29	27	24	24	20	20	19	19	16	15	14	10	8	7	7	7	7	5	3	2	1
D/D	1	Homozygous	Male	79	77	77	74	73	72	72	71	71	68	67	66	65	62	58	52	52	51	49	46	44	38	38	30	26	24	15	12	8	7	4	3	2	2	2	2	2	0	0	0	0
D/D	1	Homozygous	Female	81	80	80	80	80	80	80	79	78	78	77	76	74	71	69	63	61	58	56	54	54	52	50	44	44	44	44	31	28	23	14	14	14	12	11	11	9	8	5	2	2
D/D	1	Homozygous -GFP	Male	63	58	58	57	56	55	54	52	48	47	46	44	40	35	32	26	26	25	25	23	22	20	18	13	12	10	6	4	3	2	2	2	2	0	0	0	0	0	0	0	0
D/D	1	Homozygous -GFP	Female	59	58	58	58	56	56	56	55	52	51	50	50	50	50	49	46	45	45	45	44	44	43	42	39	37	35	29	27	23	17	13	7	5	5	4	3	3	2	2	1	0
D/+	1	Het from ♂	Male	46	46	46	46	45	45	45	45	44	44	43	43	42	42	42	38	38	38	36	36	34	33	28	28	26	23	20	18	11	11	8	7	5	4	2	1	0	0	0	0	0
D/+	1	Het from ♂	Female	48	47	47	47	47	47	47	47	47	46	46	46	46	46	46	46	46	45	45	45	45	45	45	45	45	45	44	44	43	40	37	34	32	30	29	27	23	22	22	19	12
D/+	1	Het from ♀	Male	47	47	46	46	46	46	46	46	46	46	46	45	44	44	39	36	36	33	31	29	27	23	22	21	19	15	14	13	10	8	7	6	5	5	3	3	3	2	1	1	0
D/+	1	Het from ♀	Female	45	45	45	45	44	44	44	44	44	44	44	43	43	42	42	41	41	41	41	41	40	40	39	37	34	33	33	33	31	31	25	20	18	15	15	12	9	4	4	2	2
+/+	2	WT	Male	39	39	38	38	38	37	36	34	34	34	33	33	33	33	33	33	33	33	31	29	28	28	25	24	22	22	19	19	19	19	19	16	14	11	9	9	7	6
+/+	2	WT	Female	44	44	44	43	43	41	41	41	41	40	40	40	39	39	39	39	38	38	37	36	36	36	36	36	35	32	29	29	28	28	28	26	24	24	18	18	14	14
D/D	2	Het. Sib. Cross from ♂	Male	38	35	34	33	33	33	31	31	31	29	29	28	26	25	25	24	21	21	20	19	16	13	10	8	4	4	2	2	2	2	2	2	2	2	2	2	0	0
D/D	2	Het. Sib. Cross from ♂	Female	42	34	31	31	31	31	30	30	29	29	29	29	29	29	29	29	29	29	24	21	19	19	16	15	15	14	13	13	13	13	13	12	11	11	10	8	6	6
D/D	2	Het. Sib. Cross from ♀	Male	26	25	22	22	22	22	22	21	21	21	21	21	19	18	18	18	16	14	9	8	5	5	4	2	2	1	1	1	1	1	1	0	0	0	0	0	0	0
D/D	2	Het. Sib. Cross from ♀	Female	18	18	18	18	18	18	17	17	17	17	17	17	17	17	16	16	16	16	15	14	12	11	9	8	8	7	7	6	6	6	6	5	4	4	4	4	4	4
D/D	2	Homozygous	Male	68	67	64	62	62	62	60	60	60	60	60	60	60	59	58	56	53	52	46	42	41	30	25	18	16	14	9	8	7	6	5	4	3	3	3	1	1	1
D/D	2	Homozygous	Female	58	58	58	58	57	56	56	55	55	53	53	53	52	51	51	50	47	47	46	46	41	39	39	37	36	32	30	23	20	18	18	18	18	17	14	10	9	7
D/D	2	Homozygous -GFP	Male	63	60	60	58	58	57	57	56	56	55	55	55	52	52	50	50	46	46	41	39	35	32	25	25	22	17	11	5	5	4	3	3	2	2	2	1	1	1
D/D	2	Homozygous -GFP	Female	56	56	56	54	53	52	51	50	50	48	46	44	44	41	38	38	37	36	34	34	32	31	31	30	30	27	25	23	19	18	17	17	17	13	11	10	8	5
D/+	2	Het from ♂	Male	47	47	47	47	47	45	45	45	45	45	44	44	44	44	44	43	42	42	39	38	34	33	32	30	29	26	23	18	17	15	15	12	11	11	11	10	7	7
D/+	2	Het from ♂	Female	49	49	49	49	49	49	49	49	49	49	49	47	47	45	45	45	43	43	43	43	42	41	41	40	39	39	39	38	35	35	35	32	30	28	27	23	17	17
D/+	2	Het from ♀	Male	49	49	48	47	46	46	46	45	45	45	45	45	44	44	44	44	43	43	41	41	40	37	35	35	35	34	32	29	28	25	23	20	20	18	17	13	10	10
D/+	2	Het from ♀	Female	39	38	38	38	38	37	36	36	36	36	36	36	36	36	36	36	36	36	36	36	36	36	36	36	35	31	30	30	26	25	23	23	21	19	18	17	15	13

## Sheet: Fig.3a_miR184D_Bloodsource_Su
Name	Assesed Genotype	Bio_Replicate	Sex	Conditions	Sugar_after_BF	Temp	Day 0	Day 1	Day 2	Day 3	Day 4	Day 5	Day 6	Day 7	Day 8
WT	+/+	1	Female	Sugar	Sugar	27	70	70	70	70			64	64	64
miR-184D	D/D	1	Female	Sugar	Sugar	27	70	70	70	70			68	68	65
WT	+/+	1	Female	Human blood	No Sugar	27	70	70	48	48			44	44	44
miR-184D	D/D	1	Female	Human blood	No Sugar	27	70	67	18	15			15	15	10
WT	+/+	1	Female	Cow blood	No Sugar	27	70	70	45	42			39	35	30
miR-184D	D/D	1	Female	Cow blood	No Sugar	27	70	60	10	8			8	8	5
WT	+/+	1	Female	Human blood + heat inactivated serum	No Sugar	27	70	70	47	47			40	40	40
miR-184D	D/D	1	Female	Human blood + heat inactivated serum	No Sugar	27	70	64	10	9			9	9	7

## Sheet: Fig.3b_miR184D_Starvation_Sur
Name	Assesed Genotype	Bio_Replicate	Sex	feeding condition	Starting date	Day 2	Day 3	Day 4	Day 5	Day 6	Day 7	Day 8	Day 9	Day 10
WT	+/+	1	Female	10% Fructose	2024-06-02	50	49	48	48	48	48	48	48	48
WT	+/+	1	Female	dm Water	2024-06-03	50	50	49	40	30	23	10	1	0
WT	+/+	2	Female	Starving	2024-06-03	50	45	19	4	0
WT	+/+	2	Female	10% Fructose	2024-06-02	50	50	50	49	49	49	49	49	49
WT	+/+	2	Female	dm Water	2024-06-03	50	50	50	31	23	20	15	5	0
WT	+/+	2	Female	Starving	2024-06-03	50	42	2	0
WT	+/+	3	Female	10% Fructose	2024-06-02	50	50	50	50	50	50	50	50	50
WT	+/+	3	Female	dm Water	2024-06-03	50	50	50	49	44	34	17	2	0
WT	+/+	3	Female	Starving	2024-06-03	50	47	6	1	0
miR-184D	D/D	1	Female	10% Fructose	2024-06-02	50	50	50	50	50	50	50	50	50
miR-184D	D/D	1	Female	dm Water	2024-06-03	50	49	42	18	9	1	0
miR-184D	D/D	1	Female	Starving	2024-06-03	50	47	4	0
miR-184D	D/D	2	Female	10% Fructose	2024-06-02	50	50	48	48	48	48	48	47	47
miR-184D	D/D	2	Female	dm Water	2024-06-03	50	50	45	22	5	1	0
miR-184D	D/D	2	Female	Starving	2024-06-03	50	45	8	0
miR-184D	D/D	3	Female	10% Fructose	2024-06-02	50	50	49	49	49	49	49	49	48
miR-184D	D/D	3	Female	dm Water	2024-06-03	50	50	50	50	49	49	42	25	4
miR-184D	D/D	3	Female	Starving	2024-06-03	50	45	8	0

## Sheet: Fig.3c_miR184D_Paraquat_Survi
Name	Assesed Genotype	Bio_Replicate	Sex	[Paraquat]	Day 0	Day 1	Day 2	Day 3	Day 4	Day 5	Day 6	Day 7	Day 8	Day 9	Day 10	Day 11	Day 12	Day 13	Day 14	Day 15	Day 16	Day 17	Day 18	Day 19	Day 20	Day 21	Day 22	Day 23	Day 24	Day 25	Day 26	Day 27	Day 28	Day 29	Day 30
WT	+/+	1	Female	0mM	48	46	46	45	45	44	44	44	44	44	44	44	44	44	44	44	44	44	44	44	43	43	43	42	42	42	38	34	30	20	17
WT	+/+	1	Female	0.1mM	49	48	47	47	47	47	47	47	47	47	47	46	45	45	44	44	42	41	38	30	25	18	10	4	4	0
WT	+/+	1	Female	0.5mM	50	50	50	49	49	47	46	46	46	46	46	45	38	36	32	29	29	22	7	5	2	2	0
WT	+/+	1	Female	2mM	46	46	39	20	15	11	7	5	1	1	1	1	0
WT	+/+	2	Female	0mM	49	49	49	48	48	48	46	46	44	44	44	43	43	43	43	43	43	42	42	42	42	41	41	37	36	28	26	17	10	4	2
WT	+/+	2	Female	0.1mM	49	49	48	47	47	46	44	44	44	41	41	40	40	40	39	39	39	39	39	32	31	22	14	7	5	2	1	0
WT	+/+	2	Female	0.5mM	49	47	47	47	45	45	43	37	35	35	35	34	32	29	27	26	21	18	18	9	5	1	1	0
WT	+/+	2	Female	2mM	46	46	43	37	26	17	12	9	4	2	1	0
WT	+/+	3	Female	0mM	49	48	47	47	47	45	45	45	45	45	44	44	43	43	43	41	40	40	40	40	40	40	40	40	38	37	36	33	30	28	27
WT	+/+	3	Female	0.1mM	46	45	45	45	45	44	44	44	43	43	43	42	42	42	42	42	42	42	41	41	41	39	39	39	29	26	19	8	4	3	1
WT	+/+	3	Female	0.5mM	49	49	48	47	47	46	46	44	44	43	43	42	42	42	38	32	32	24	20	14	7	4	3	1	0
WT	+/+	3	Female	2mM	47	47	47	46	39	34	21	16	16	8	4	3	2	1	0
miR-184D	D/D	1	Female	0mM	48	48	48	48	48	48	48	48	48	48	48	47	47	47	47	47	44	40	38	34	34	28	25	17	10	4	1	1	1	0
miR-184D	D/D	1	Female	0.1mM	55	54	54	54	54	53	53	53	53	53	53	53	53	53	53	52	51	51	49	48	47	47	41	40	22	15	6	2	1	0
miR-184D	D/D	1	Female	0.5mM	63	63	62	62	62	61	60	60	60	59	59	58	58	57	51	47	46	39	38	13	1	0
miR-184D	D/D	1	Female	2mM	47	47	29	20	13	8	2	1	1	0
miR-184D	D/D	2	Female	0mM	61	61	61	61	60	60	59	59	59	58	58	58	58	58	57	57	57	57	57	56	56	55	55	51	51	49	45	44	40	12	4
miR-184D	D/D	2	Female	0.1mM	48	48	47	47	47	47	46	46	46	46	46	46	46	46	46	46	45	45	44	43	39	38	34	32	17	15	2	1	0
miR-184D	D/D	2	Female	0.5mM	55	55	54	54	54	54	54	54	53	53	52	52	50	50	43	39	33	20	17	8	3	2	1	0
miR-184D	D/D	2	Female	2mM	48	47	42	25	19	10	7	3	3	1	1	1	1	0
miR-184D	D/D	3	Female	0mM	60	60	60	59	58	57	57	57	57	56	56	56	56	56	56	56	56	56	56	55	55	55	55	52	51	50	49	41	38	38	19
miR-184D	D/D	3	Female	0.1mM	56	56	56	56	56	56	55	55	54	54	53	53	52	52	52	51	51	51	48	46	46	46	43	43	24	14	6	3	2	1	1
miR-184D	D/D	3	Female	0.5mM	51	51	51	51	51	51	51	50	50	49	49	49	47	47	39	37	34	25	22	8	0
miR-184D	D/D	3	Female	2mM	67	67	62	53	37	34	27	16	13	7	1	0

## Sheet: Fig.3d_miR184D_Starvation_Blo
Name	Assesed Genotype	Bio_Replicate	Sex	Temp	Conditions	Sugar_after_BF	Day 0	Day 1	Day 2	Day 3	Day 4	Day 5	Day 6	Day 7	Day 8	Day 9	Day 10	Day 11	Day 12	Day 13	Day 14	Day 15	Day 16
WT	+/+	1	Female	21	Cow blood	Sugar	70	68	68	68			64	63	53	53			48	48	48	48	47
miR-184D	D/D	1	Female	21	Cow blood	Sugar	70	70	69	68			60	54	48	40			29	28	28	28	28
WT	+/+	1	Female	21	Cow blood	No Sugar	70	70	68	68			59	57	57	50			44	38	38	38	36
miR-184D	D/D	1	Female	21	Cow blood	No Sugar	70	69	30	24			23	23	23	21			18	18	18	18	18
WT	+/+	1	Female	27	Cow blood	Sugar	70	69	64	64			56	54	52	45			37	35	33	33	31
miR-184D	D/D	1	Female	27	Cow blood	Sugar	70	70	70	68			64	56	45	31			17	15	14	11	9
WT	+/+	1	Female	27	Cow blood	No Sugar	70	69	64	64			60	56	53	31			28	28	27	22	18
miR-184D	D/D	1	Female	27	Cow blood	No Sugar	70	66	32	27			20	16	14	13			11	11	11	10	8

[truncated: 15 more sheets: Fig.4a_mGvswG_degv2, Fig.4b_mCvswC_degv2, Fig.4c_GUT_DOWN_GO, Fig.4c_GUT_UP_GO, Fig.5_Cagetrial, Fig.S2_miR184D_Larvae_Develop, Fig.S3b_miR184d_Inheritance, Fig.S3c_miR184d_larval_surviv, Fig.S5a_Pb_Oocyst_Load, Fig.S5b_Pb_Oocyst_Size, Fig.S5c_Pb_SGspz, Fig.S5d_Pf_Oocyst_Load, Fig.S5e_Pf_Oocyst_Size, Fig.S5f_miR184D_Infected_Bloo, Primer Sequence]
